# Supplementary material for: Candidate Gene Identification and Genomic Prediction for Key Reproductive Traits in Yorkshire, Landrace, and Duroc Pigs
Source: Animals (Basel). 2026 Mar 24;16(7):999. doi: 10.3390/ani16070999 (PMC13072133; doi:10.3390/ani16070999)
Supplement: Supplementary file 1 [file animals-16-00999-s001.zip › Table S1.xlsx]

## Sheet: Sheet1
Table S1 Significant SNPs associated with reproductive traits in Yorkshire, Landrace, and Duroc pigs
Breed	Trait	SNP	Location	Mutation	P value	Breed	Trait	SNP	Location	Mutation	P value
Yorkshire pigs	TNB	CNC10041283	4:60396559	C/T	1.54309e-07	Landrace pigs	TNB	CNCB10002181	2:131253152	T/C	2.08266e-07
Yorkshire pigs	TNB	CNCB10003579	4:99410203	G/A	6.69284e-07	Landrace pigs	NBW	CNC10012965	1:148863973	T/G	2.14523e-07
Yorkshire pigs	TNB	CNC10042060	4:99915087	G/T	1.27329e-08	Landrace pigs	NBW	CNC10013561	1:180321699	A/G	1.13966e-08
Yorkshire pigs	TNB	CNCB10003799	5:13046281	C/T	1.59995e-08	Landrace pigs	NBW	CNC10015260	1:261110838	T/C	7.52909e-07
Yorkshire pigs	TNB	CNC10120451	12:21643319	G/A	4.80075e-08	Landrace pigs	NBW	CNC10022455	2:113333168	T/G	1.01049e-06
Yorkshire pigs	TNB	CNC10160995	16:47023718	G/A	2.11389e-07	Landrace pigs	NBW	CNC10041361	4:66306810	G/A	2.58363e-07
Yorkshire pigs	TNB	CNC10170738	17:36241114	A/G	1.05801e-06	Landrace pigs	NBW	CNC10042060	4:99915087	T/G	3.01052e-07
Yorkshire pigs	NBH	CNC10012965	1:148863973	G/T	3.71117e-07	Landrace pigs	NBW	CNCB10003799	5:13046281	T/C	3.58308e-07
Yorkshire pigs	NBH	CNC10022973	2:139405915	C/T	2.766e-08	Landrace pigs	NBW	CNC10072710	7:46542255	C/T	7.62889e-08
Yorkshire pigs	NBH	CNC10041283	4:60396559	C/T	3.73234e-07	Landrace pigs	NBW	CNC10072494	7:116931643	C/T	2.40427e-07
Yorkshire pigs	NBH	CNCB10003579	4:99410203	G/A	3.90553e-10	Landrace pigs	NBW	CNCB10006818	9:66384732	T/C	6.01302e-07
Yorkshire pigs	NBH	CNC10042060	4:99915087	G/T	2.10437e-11	Landrace pigs	NBW	CNCB10007759	11:27429586	G/T	5.52144e-09
Yorkshire pigs	NBH	CNCB10003799	5:13046281	C/T	2.35275e-12	Landrace pigs	NBW	CNC10120451	12:21643319	G/A	1.12387e-10
Yorkshire pigs	NBH	CNC10072710	7:46542255	C/T	4.16324e-07	Landrace pigs	NBW	CNC10130348	13:15281715	T/C	9.08627e-08
Yorkshire pigs	NBH	CNC10071311	7:55658246	T/C	2.44078e-08	Landrace pigs	NBW	CNC10170732	17:35686786	G/T	1.16316e-07
Yorkshire pigs	NBH	CNCB10007446	10:31478390	A/G	5.39964e-07	Landrace pigs	NBW	CNC10170738	17:36241114	G/A	1.1988e-07
Yorkshire pigs	NBH	CNCB10007759	11:27429586	T/G	2.57841e-08	Landrace pigs	NBW	CNC10180928	18:45154999	C/T	2.51881e-07
Yorkshire pigs	NBH	CNC10120451	12:21643319	G/A	9.77506e-12	Duroc pigs	TNB	CNC10010892	1:39035991	T/C	4.07419e-07
Yorkshire pigs	NBH	CNC10150319	15:13515544	A/C	5.12819e-07	Duroc pigs	TNB	CNC10010966	1:41975717	C/A	3.10114e-07
Yorkshire pigs	NBH	CNC10160995	16:47023718	G/A	1.34523e-07	Duroc pigs	TNB	CNC10011280	1:55422119	T/C	4.19157e-07
Yorkshire pigs	NBH	CNC10161412	16:66439144	C/T	8.04737e-07	Duroc pigs	TNB	CNC10011285	1:55686230	C/T	3.48388e-07
Yorkshire pigs	NBH	CNC10170738	17:36241114	A/G	2.13701e-07	Duroc pigs	TNB	CNC10013700	1:188618706	T/G	8.57639e-07
Yorkshire pigs	NBW	CNC10011157	1:49800696	G/A	2.2578e-07	Duroc pigs	TNB	CNC10021587	2:74424765	C/T	6.20193e-07
Yorkshire pigs	NBW	CNC10012965	1:148863973	G/T	1.55576e-12	Duroc pigs	TNB	CNC10032726	3:130535003	C/T	3.80705e-07
Yorkshire pigs	NBW	CNC10013700	1:188618706	G/T	1.37719e-11	Duroc pigs	TNB	CNC10041583	4:76266689	A/G	3.80029e-07
Yorkshire pigs	NBW	CNC10022973	2:139405915	C/T	8.5722e-09	Duroc pigs	TNB	CNC10042060	4:99915087	T/G	3.20842e-07
Yorkshire pigs	NBW	CNC10041283	4:60396559	C/T	8.39784e-07	Duroc pigs	TNB	CNC10042714	4:129953313	T/G	1.02201e-07
Yorkshire pigs	NBW	CNCB10003579	4:99410203	G/A	1.32344e-09	Duroc pigs	TNB	CNCB10003799	5:13046281	T/C	4.49322e-07
Yorkshire pigs	NBW	CNC10042060	4:99915087	G/T	1.52261e-12	Duroc pigs	TNB	CNC10071227	7:50716498	T/C	2.64608e-07
Yorkshire pigs	NBW	CNCB10003799	5:13046281	C/T	9.76191e-10	Duroc pigs	TNB	CNC10071850	7:83764882	C/T	4.06442e-07
Yorkshire pigs	NBW	CNC10071227	7:50716498	C/T	1.44646e-07	Duroc pigs	TNB	CNC10080661	8:31558165	G/A	1.43296e-07
Yorkshire pigs	NBW	CNC10071311	7:55658246	T/C	5.81683e-11	Duroc pigs	TNB	CNCB10006699	9:42607856	G/T	4.93594e-07
Yorkshire pigs	NBW	CNC10080661	8:31558165	A/G	1.7348e-07	Duroc pigs	TNB	CNCB10006818	9:66384732	C/T	3.42516e-07
Yorkshire pigs	NBW	CNCB10007759	11:27429586	T/G	2.00166e-09	Duroc pigs	TNB	CNC10130348	13:15281715	C/T	6.15783e-07
Yorkshire pigs	NBW	CNC10120451	12:21643319	G/A	4.3266e-11	Duroc pigs	TNB	CNC10130359	13:15736927	A/G	3.90824e-07
Yorkshire pigs	NBW	CNC10130359	13:15736927	G/A	9.07776e-08	Duroc pigs	TNB	CNC10130505	13:22467058	C/T	3.55622e-07
Yorkshire pigs	NBW	CNC10130449	13:20136630	C/T	1.42364e-09	Duroc pigs	TNB	CNC10130893	13:41099789	T/C	8.1183e-07
Yorkshire pigs	NBW	CNCB10009231	13:150488431	T/C	2.93469e-08	Duroc pigs	TNB	CNC10131832	13:85906191	G/A	5.03247e-07
Yorkshire pigs	NBW	CNC10150319	15:13515544	A/C	1.7466e-07	Duroc pigs	TNB	CNC10131833	13:85949627	A/C	4.34601e-07
Yorkshire pigs	NS	CNC10011157	1:49800696	G/A	1.06537e-07	Duroc pigs	TNB	CNCB10009231	13:150488431	C/T	3.09497e-07
Yorkshire pigs	NS	CNC10013700	1:188618706	G/T	1.70244e-08	Duroc pigs	TNB	CNC10133714	13:179617553	T/G	3.69132e-07
Yorkshire pigs	NS	CNC10042060	4:99915087	G/T	4.83205e-08	Duroc pigs	TNB	CNC10134130	13:200882242	T/C	4.56932e-07
Yorkshire pigs	NS	CNC10071227	7:50716498	C/T	2.28727e-07	Duroc pigs	TNB	CNC10141938	14:93827265	A/G	4.23931e-07
Yorkshire pigs	NS	CNC10071311	7:55658246	T/C	5.77923e-07	Duroc pigs	TNB	CNC10160995	16:47023718	A/G	3.70301e-07
Yorkshire pigs	NS	CNCB10007759	11:27429586	T/G	5.94619e-07	Duroc pigs	NBH	CNC10013534	1:178393620	A/G	5.68192e-07
Yorkshire pigs	NS	CNCB10009231	13:150488431	T/C	1.00153e-07	Duroc pigs	NBW	CNCB10002120	2:120227678	C/A	7.82468e-07
Yorkshire pigs	NS	CNC10134130	13:200882242	C/T	1.74565e-07	Duroc pigs	NBW	CNC10151419	15:65839853	C/T	2.2755e-07
Yorkshire pigs	GL	CNC10063154	6:169496420	C/T	3.53635e-08	Duroc pigs	NBW	CNC10151528	15:69640069	C/T	7.71087e-07
Yorkshire pigs	SR	CNC10020629	2:26722421	G/A	1.75105e-08
Yorkshire pigs	SR	CNC10023323	2:53520755	G/A	1.71573e-08
Yorkshire pigs	SR	CNC10021768	2:82063095	T/C	1.66046e-08
Yorkshire pigs	SR	CNC10030328	3:16352132	G/A	1.98463e-08
Yorkshire pigs	SR	CNCB10003799	5:13046281	C/T	4.74306e-07
Yorkshire pigs	SR	CNC10061200	6:60598987	C/G	1.0814e-08
Yorkshire pigs	SR	CNC10062312	6:120168448	A/G	1.45968e-08
Yorkshire pigs	SR	CNC11070493	7:23872245	T/A	1.72596e-08
Yorkshire pigs	SR	CNC10071316	7:56252183	G/A	1.50738e-08
Yorkshire pigs	SR	CNC10080270	8:13971287	G/A	1.56135e-08
Yorkshire pigs	SR	CNC10090275	9:11281299	G/A	2.08915e-08
Yorkshire pigs	SR	CNCB10007759	11:27429586	T/G	1.19477e-08
Yorkshire pigs	SR	CNC10120451	12:21643319	G/A	1.04053e-06
Yorkshire pigs	SR	CNC10131437	13:65963696	A/G	1.28923e-08
Yorkshire pigs	SR	CNCB10009231	13:150488431	T/C	1.01272e-06
Yorkshire pigs	SR	CNC10140889	14:42742427	G/A	1.66046e-08
Yorkshire pigs	SR	CNC10171187	17:57157962	G/A	6.18226e-09
Note: TNB = Total number born, NBH = number born healthy, NBW = number born weak, NS = number of stillbirth, GL = gestation length, SR = survival rate, DU = developmental uniformity.
