# Supplementary material for: Candidate Gene Identification and Genomic Prediction for Key Reproductive Traits in Yorkshire, Landrace, and Duroc Pigs
Source: Animals (Basel). 2026 Mar 24;16(7):999. doi: 10.3390/ani16070999 (PMC13072133; doi:10.3390/ani16070999)
Supplement: Supplementary file 1 [file animals-16-00999-s001.zip › Table S2.xlsx]

## Sheet: Sheet1
Table S2 Candidate genes by screening the ±1Mb flanking regions of significant SNPs
Breed	Trait	Chr	SNP	Candidate gene	Breed	Trait	Chr	SNP	Candidate gene	Breed	Trait	Chr	SNP	Candidate gene
Yorkshire pigs	TNB	12	CNC10120451	ENSSSCG00000017416	Landrace pigs	TNB	2	CNCB10002181	ENSSSCG00000049209	Duroc pigs	TNB	1	CNC10010892	ENSSSCG00000033289
Yorkshire pigs	TNB	12	CNC10120451	ENSSSCG00000017418	Landrace pigs	TNB	2	CNCB10002181	ENSSSCG00000051183	Duroc pigs	TNB	1	CNC10010892	ENSSSCG00000046850
Yorkshire pigs	TNB	12	CNC10120451	ENSSSCG00000032404	Landrace pigs	TNB	2	CNCB10002181	ENSSSCG00000049705	Duroc pigs	TNB	1	CNC10010892	ENSSSCG00000004234
Yorkshire pigs	TNB	12	CNC10120451	ENSSSCG00000034779	Landrace pigs	TNB	2	CNCB10002181	ENSSSCG00000018801	Duroc pigs	TNB	1	CNC10010892	ENSSSCG00000004233
Yorkshire pigs	TNB	12	CNC10120451	ENSSSCG00000017427	Landrace pigs	TNB	2	CNCB10002181	ENSSSCG00000020160	Duroc pigs	TNB	1	CNC10010892	ENSSSCG00000027613
Yorkshire pigs	TNB	12	CNC10120451	ENSSSCG00000034799	Landrace pigs	TNB	2	CNCB10002181	ENSSSCG00000041366	Duroc pigs	TNB	1	CNC10010892	ENSSSCG00000004232
Yorkshire pigs	TNB	12	CNC10120451	ENSSSCG00000017430	Landrace pigs	TNB	2	CNCB10002181	ENSSSCG00000020535	Duroc pigs	TNB	1	CNC10010892	ENSSSCG00000004236
Yorkshire pigs	TNB	12	CNC10120451	ENSSSCG00000017446	Landrace pigs	TNB	2	CNCB10002181	ENSSSCG00000041980	Duroc pigs	TNB	1	CNC10010892	ENSSSCG00000036607
Yorkshire pigs	TNB	12	CNC10120451	ENSSSCG00000017444	Landrace pigs	TNB	2	CNCB10002181	ENSSSCG00000014252	Duroc pigs	TNB	1	CNC10010966	ENSSSCG00000046176
Yorkshire pigs	TNB	12	CNC10120451	ENSSSCG00000017445	Landrace pigs	TNB	2	CNCB10002181	ENSSSCG00000036570	Duroc pigs	TNB	1	CNC10010966	ENSSSCG00000043510
Yorkshire pigs	TNB	12	CNC10120451	ENSSSCG00000044890	Landrace pigs	TNB	2	CNCB10002181	ENSSSCG00000046321	Duroc pigs	TNB	1	CNC10010966	ENSSSCG00000050869
Yorkshire pigs	TNB	12	CNC10120451	ENSSSCG00000017437	Landrace pigs	TNB	2	CNCB10002181	ENSSSCG00000050344	Duroc pigs	TNB	1	CNC10010966	ENSSSCG00000041950
Yorkshire pigs	TNB	12	CNC10120451	ENSSSCG00000017439	Landrace pigs	TNB	2	CNCB10002181	ENSSSCG00000014257	Duroc pigs	TNB	1	CNC10010966	ENSSSCG00000004243
Yorkshire pigs	TNB	12	CNC10120451	ENSSSCG00000034177	Landrace pigs	TNB	2	CNCB10002181	ENSSSCG00000045969	Duroc pigs	TNB	1	CNC10010966	ENSSSCG00000004241
Yorkshire pigs	TNB	12	CNC10120451	ENSSSCG00000021668	Landrace pigs	TNB	2	CNCB10002181	ENSSSCG00000032877	Duroc pigs	TNB	1	CNC10010966	ENSSSCG00000045816
Yorkshire pigs	TNB	12	CNC10120451	ENSSSCG00000017441	Landrace pigs	TNB	2	CNCB10002181	ENSSSCG00000047115	Duroc pigs	TNB	1	CNC10010966	ENSSSCG00000044184
Yorkshire pigs	TNB	12	CNC10120451	ENSSSCG00000021755	Landrace pigs	TNB	2	CNCB10002181	ENSSSCG00000051037	Duroc pigs	TNB	1	CNC10010966	ENSSSCG00000044089
Yorkshire pigs	TNB	12	CNC10120451	ENSSSCG00000030350	Landrace pigs	TNB	2	CNCB10002181	ENSSSCG00000051772	Duroc pigs	TNB	1	CNC10010966	ENSSSCG00000046375
Yorkshire pigs	TNB	12	CNC10120451	ENSSSCG00000041928	Landrace pigs	TNB	2	CNCB10002181	ENSSSCG00000014256	Duroc pigs	TNB	1	CNC10010966	ENSSSCG00000004242
Yorkshire pigs	TNB	12	CNC10120451	ENSSSCG00000047892	Landrace pigs	TNB	2	CNCB10002181	ENSSSCG00000014258	Duroc pigs	TNB	1	CNC10010966	ENSSSCG00000050192
Yorkshire pigs	TNB	12	CNC10120451	ENSSSCG00000047939	Landrace pigs	TNB	2	CNCB10002181	ENSSSCG00000014259	Duroc pigs	TNB	1	CNC10010966	ENSSSCG00000004244
Yorkshire pigs	TNB	12	CNC10120451	ENSSSCG00000046804	Landrace pigs	TNB	2	CNCB10002181	ENSSSCG00000014255	Duroc pigs	TNB	1	CNC10011280	ENSSSCG00000044841
Yorkshire pigs	TNB	12	CNC10120451	ENSSSCG00000037569	Landrace pigs	NBW	1	CNC10012965	ENSSSCG00000047797	Duroc pigs	TNB	1	CNC10011280	ENSSSCG00000019135
Yorkshire pigs	TNB	12	CNC10120451	ENSSSCG00000046207	Landrace pigs	NBW	1	CNC10012965	ENSSSCG00000048151	Duroc pigs	TNB	1	CNC10011280	ENSSSCG00000037982
Yorkshire pigs	TNB	12	CNC10120451	ENSSSCG00000032172	Landrace pigs	NBW	1	CNC10012965	ENSSSCG00000044556	Duroc pigs	TNB	1	CNC10011280	ENSSSCG00000046117
Yorkshire pigs	TNB	12	CNC10120451	ENSSSCG00000039030	Landrace pigs	NBW	1	CNC10012965	ENSSSCG00000034069	Duroc pigs	TNB	1	CNC10011280	ENSSSCG00000043097
Yorkshire pigs	TNB	12	CNC10120451	ENSSSCG00000043196	Landrace pigs	NBW	1	CNC10012965	ENSSSCG00000004859	Duroc pigs	TNB	1	CNC10011280	ENSSSCG00000051082
Yorkshire pigs	TNB	12	CNC10120451	ENSSSCG00000025789	Landrace pigs	NBW	1	CNC10012965	ENSSSCG00000043898	Duroc pigs	TNB	1	CNC10011280	ENSSSCG00000019921
Yorkshire pigs	TNB	12	CNC10120451	ENSSSCG00000017451	Landrace pigs	NBW	1	CNC10012965	ENSSSCG00000041819	Duroc pigs	TNB	1	CNC10011280	ENSSSCG00000043035
Yorkshire pigs	TNB	12	CNC10120451	ENSSSCG00000027632	Landrace pigs	NBW	1	CNC10012965	ENSSSCG00000041065	Duroc pigs	TNB	1	CNC10011280	ENSSSCG00000020277
Yorkshire pigs	TNB	12	CNC10120451	ENSSSCG00000038114	Landrace pigs	NBW	1	CNC10012965	ENSSSCG00000046032	Duroc pigs	TNB	1	CNC10011280	ENSSSCG00000033562
Yorkshire pigs	TNB	12	CNC10120451	ENSSSCG00000049072	Landrace pigs	NBW	1	CNC10012965	ENSSSCG00000004861	Duroc pigs	TNB	1	CNC10011280	ENSSSCG00000045140
Yorkshire pigs	TNB	12	CNC10120451	ENSSSCG00000039927	Landrace pigs	NBW	1	CNC10012965	ENSSSCG00000032488	Duroc pigs	TNB	1	CNC10011280	ENSSSCG00000051577
Yorkshire pigs	TNB	12	CNC10120451	ENSSSCG00000036987	Landrace pigs	NBW	1	CNC10012965	ENSSSCG00000004870	Duroc pigs	TNB	1	CNC10011280	ENSSSCG00000004291
Yorkshire pigs	TNB	12	CNC10120451	ENSSSCG00000017460	Landrace pigs	NBW	1	CNC10012965	ENSSSCG00000039486	Duroc pigs	TNB	1	CNC10011280	ENSSSCG00000004294
Yorkshire pigs	TNB	12	CNC10120451	ENSSSCG00000017462	Landrace pigs	NBW	1	CNC10012965	ENSSSCG00000004874	Duroc pigs	TNB	1	CNC10011280	ENSSSCG00000041259
Yorkshire pigs	TNB	12	CNC10120451	ENSSSCG00000017465	Landrace pigs	NBW	1	CNC10012965	ENSSSCG00000004875	Duroc pigs	TNB	1	CNC10011280	ENSSSCG00000025434
Yorkshire pigs	TNB	12	CNC10120451	ENSSSCG00000034208	Landrace pigs	NBW	1	CNC10012965	ENSSSCG00000032494	Duroc pigs	TNB	1	CNC10011280	ENSSSCG00000042121
Yorkshire pigs	TNB	12	CNC10120451	ENSSSCG00000017466	Landrace pigs	NBW	1	CNC10012965	ENSSSCG00000004873	Duroc pigs	TNB	1	CNC10011280	ENSSSCG00000004300
Yorkshire pigs	TNB	12	CNC10120451	ENSSSCG00000049120	Landrace pigs	NBW	1	CNC10012965	ENSSSCG00000045964	Duroc pigs	TNB	1	CNC10011280	ENSSSCG00000004301
Yorkshire pigs	TNB	12	CNC10120451	ENSSSCG00000017474	Landrace pigs	NBW	1	CNC10012965	ENSSSCG00000043269	Duroc pigs	TNB	1	CNC10011280	ENSSSCG00000004307
Yorkshire pigs	TNB	12	CNC10120451	ENSSSCG00000034694	Landrace pigs	NBW	1	CNC10012965	ENSSSCG00000033971	Duroc pigs	TNB	1	CNC10011280	ENSSSCG00000047558
Yorkshire pigs	TNB	12	CNC10120451	ENSSSCG00000017488	Landrace pigs	NBW	1	CNC10012965	ENSSSCG00000004869	Duroc pigs	TNB	1	CNC10011280	ENSSSCG00000004308
Yorkshire pigs	TNB	12	CNC10120451	ENSSSCG00000017484	Landrace pigs	NBW	1	CNC10012965	ENSSSCG00000050215	Duroc pigs	TNB	1	CNC10011280	ENSSSCG00000035251
Yorkshire pigs	TNB	12	CNC10120451	ENSSSCG00000017496	Landrace pigs	NBW	1	CNC10013561	ENSSSCG00000038507	Duroc pigs	TNB	1	CNC10011280	ENSSSCG00000035281
Yorkshire pigs	TNB	12	CNC10120451	ENSSSCG00000017414	Landrace pigs	NBW	1	CNC10013561	ENSSSCG00000034995	Duroc pigs	TNB	1	CNC10011280	ENSSSCG00000004304
Yorkshire pigs	TNB	12	CNC10120451	ENSSSCG00000017417	Landrace pigs	NBW	1	CNC10013561	ENSSSCG00000038379	Duroc pigs	TNB	1	CNC10011280	ENSSSCG00000004302
Yorkshire pigs	TNB	12	CNC10120451	ENSSSCG00000017419	Landrace pigs	NBW	1	CNC10013561	ENSSSCG00000005006	Duroc pigs	TNB	1	CNC10011280	ENSSSCG00000004303
Yorkshire pigs	TNB	12	CNC10120451	ENSSSCG00000017420	Landrace pigs	NBW	1	CNC10013561	ENSSSCG00000035611	Duroc pigs	TNB	1	CNC10011280	ENSSSCG00000004306
Yorkshire pigs	TNB	12	CNC10120451	ENSSSCG00000017415	Landrace pigs	NBW	1	CNC10013561	ENSSSCG00000032708	Duroc pigs	TNB	1	CNC10011280	ENSSSCG00000044113
Yorkshire pigs	TNB	12	CNC10120451	ENSSSCG00000033629	Landrace pigs	NBW	1	CNC10013561	ENSSSCG00000035200	Duroc pigs	TNB	1	CNC10011280	ENSSSCG00000038663
Yorkshire pigs	TNB	12	CNC10120451	ENSSSCG00000017422	Landrace pigs	NBW	1	CNC10013561	ENSSSCG00000031740	Duroc pigs	TNB	1	CNC10011280	ENSSSCG00000042883
Yorkshire pigs	TNB	12	CNC10120451	ENSSSCG00000017429	Landrace pigs	NBW	1	CNC10013561	ENSSSCG00000020086	Duroc pigs	TNB	1	CNC10011280	ENSSSCG00000004293
Yorkshire pigs	TNB	12	CNC10120451	ENSSSCG00000017428	Landrace pigs	NBW	1	CNC10013561	ENSSSCG00000049234	Duroc pigs	TNB	1	CNC10011285	ENSSSCG00000043097
Yorkshire pigs	TNB	12	CNC10120451	ENSSSCG00000021910	Landrace pigs	NBW	1	CNC10013561	ENSSSCG00000036735	Duroc pigs	TNB	1	CNC10011285	ENSSSCG00000051082
Yorkshire pigs	TNB	12	CNC10120451	ENSSSCG00000017433	Landrace pigs	NBW	1	CNC10013561	ENSSSCG00000050792	Duroc pigs	TNB	1	CNC10011285	ENSSSCG00000019921
Yorkshire pigs	TNB	12	CNC10120451	ENSSSCG00000017438	Landrace pigs	NBW	1	CNC10013561	ENSSSCG00000048049	Duroc pigs	TNB	1	CNC10011285	ENSSSCG00000043035
Yorkshire pigs	TNB	12	CNC10120451	ENSSSCG00000039008	Landrace pigs	NBW	1	CNC10013561	ENSSSCG00000045559	Duroc pigs	TNB	1	CNC10011285	ENSSSCG00000020277
Yorkshire pigs	TNB	12	CNC10120451	ENSSSCG00000024067	Landrace pigs	NBW	1	CNC10013561	ENSSSCG00000043563	Duroc pigs	TNB	1	CNC10011285	ENSSSCG00000033562
Yorkshire pigs	TNB	12	CNC10120451	ENSSSCG00000017459	Landrace pigs	NBW	1	CNC10013561	ENSSSCG00000048400	Duroc pigs	TNB	1	CNC10011285	ENSSSCG00000045140
Yorkshire pigs	TNB	12	CNC10120451	ENSSSCG00000028522	Landrace pigs	NBW	1	CNC10013561	ENSSSCG00000046029	Duroc pigs	TNB	1	CNC10011285	ENSSSCG00000051577
Yorkshire pigs	TNB	12	CNC10120451	ENSSSCG00000017461	Landrace pigs	NBW	1	CNC10013561	ENSSSCG00000050763	Duroc pigs	TNB	1	CNC10011285	ENSSSCG00000050040
Yorkshire pigs	TNB	12	CNC10120451	ENSSSCG00000017463	Landrace pigs	NBW	1	CNC10013561	ENSSSCG00000044828	Duroc pigs	TNB	1	CNC10011285	ENSSSCG00000019769
Yorkshire pigs	TNB	12	CNC10120451	ENSSSCG00000017464	Landrace pigs	NBW	1	CNC10013561	ENSSSCG00000005004	Duroc pigs	TNB	1	CNC10011285	ENSSSCG00000041259
Yorkshire pigs	TNB	12	CNC10120451	ENSSSCG00000036089	Landrace pigs	NBW	1	CNC10013561	ENSSSCG00000005008	Duroc pigs	TNB	1	CNC10011285	ENSSSCG00000025434
Yorkshire pigs	TNB	12	CNC10120451	ENSSSCG00000039137	Landrace pigs	NBW	1	CNC10013561	ENSSSCG00000005011	Duroc pigs	TNB	1	CNC10011285	ENSSSCG00000042121
Yorkshire pigs	TNB	12	CNC10120451	ENSSSCG00000017470	Landrace pigs	NBW	1	CNC10013561	ENSSSCG00000041230	Duroc pigs	TNB	1	CNC10011285	ENSSSCG00000004300
Yorkshire pigs	TNB	12	CNC10120451	ENSSSCG00000017472	Landrace pigs	NBW	1	CNC10013561	ENSSSCG00000031354	Duroc pigs	TNB	1	CNC10011285	ENSSSCG00000004301
Yorkshire pigs	TNB	12	CNC10120451	ENSSSCG00000017475	Landrace pigs	NBW	1	CNC10013561	ENSSSCG00000042814	Duroc pigs	TNB	1	CNC10011285	ENSSSCG00000004307
Yorkshire pigs	TNB	12	CNC10120451	ENSSSCG00000017471	Landrace pigs	NBW	1	CNC10013561	ENSSSCG00000005021	Duroc pigs	TNB	1	CNC10011285	ENSSSCG00000047558
Yorkshire pigs	TNB	12	CNC10120451	ENSSSCG00000017478	Landrace pigs	NBW	1	CNC10013561	ENSSSCG00000005024	Duroc pigs	TNB	1	CNC10011285	ENSSSCG00000004308
Yorkshire pigs	TNB	12	CNC10120451	ENSSSCG00000017477	Landrace pigs	NBW	1	CNC10013561	ENSSSCG00000005023	Duroc pigs	TNB	1	CNC10011285	ENSSSCG00000035251
Yorkshire pigs	TNB	12	CNC10120451	ENSSSCG00000017476	Landrace pigs	NBW	1	CNC10013561	ENSSSCG00000038422	Duroc pigs	TNB	1	CNC10011285	ENSSSCG00000035281
Yorkshire pigs	TNB	12	CNC10120451	ENSSSCG00000036933	Landrace pigs	NBW	1	CNC10013561	ENSSSCG00000032489	Duroc pigs	TNB	1	CNC10011285	ENSSSCG00000004304
Yorkshire pigs	TNB	12	CNC10120451	ENSSSCG00000029102	Landrace pigs	NBW	1	CNC10013561	ENSSSCG00000005009	Duroc pigs	TNB	1	CNC10011285	ENSSSCG00000004302
Yorkshire pigs	TNB	12	CNC10120451	ENSSSCG00000017489	Landrace pigs	NBW	1	CNC10013561	ENSSSCG00000005012	Duroc pigs	TNB	1	CNC10011285	ENSSSCG00000004303
Yorkshire pigs	TNB	12	CNC10120451	ENSSSCG00000017490	Landrace pigs	NBW	1	CNC10013561	ENSSSCG00000005015	Duroc pigs	TNB	1	CNC10011285	ENSSSCG00000004306
Yorkshire pigs	TNB	12	CNC10120451	ENSSSCG00000021018	Landrace pigs	NBW	1	CNC10013561	ENSSSCG00000005016	Duroc pigs	TNB	1	CNC10011285	ENSSSCG00000044113
Yorkshire pigs	TNB	12	CNC10120451	ENSSSCG00000017493	Landrace pigs	NBW	1	CNC10013561	ENSSSCG00000034516	Duroc pigs	TNB	1	CNC10011285	ENSSSCG00000038663
Yorkshire pigs	TNB	12	CNC10120451	ENSSSCG00000017495	Landrace pigs	NBW	1	CNC10013561	ENSSSCG00000036634	Duroc pigs	TNB	1	CNC10011285	ENSSSCG00000042883
Yorkshire pigs	TNB	12	CNC10120451	ENSSSCG00000017497	Landrace pigs	NBW	1	CNC10013561	ENSSSCG00000005022	Duroc pigs	TNB	1	CNC10011285	ENSSSCG00000004309
Yorkshire pigs	TNB	12	CNC10120451	ENSSSCG00000017502	Landrace pigs	NBW	1	CNC10013561	ENSSSCG00000005025	Duroc pigs	TNB	1	CNC10013700	ENSSSCG00000044767
Yorkshire pigs	TNB	12	CNC10120451	ENSSSCG00000028051	Landrace pigs	NBW	1	CNC10013561	ENSSSCG00000005020	Duroc pigs	TNB	1	CNC10013700	ENSSSCG00000032928
Yorkshire pigs	TNB	12	CNC10120451	ENSSSCG00000017421	Landrace pigs	NBW	1	CNC10013561	ENSSSCG00000005027	Duroc pigs	TNB	1	CNC10013700	ENSSSCG00000049041
Yorkshire pigs	TNB	12	CNC10120451	ENSSSCG00000017448	Landrace pigs	NBW	1	CNC10015260	ENSSSCG00000044356	Duroc pigs	TNB	1	CNC10013700	ENSSSCG00000039172
Yorkshire pigs	TNB	12	CNC10120451	ENSSSCG00000033085	Landrace pigs	NBW	1	CNC10015260	ENSSSCG00000041894	Duroc pigs	TNB	1	CNC10013700	ENSSSCG00000048238
Yorkshire pigs	TNB	12	CNC10120451	ENSSSCG00000017458	Landrace pigs	NBW	1	CNC10015260	ENSSSCG00000045686	Duroc pigs	TNB	1	CNC10013700	ENSSSCG00000005086
Yorkshire pigs	TNB	12	CNC10120451	ENSSSCG00000043259	Landrace pigs	NBW	1	CNC10015260	ENSSSCG00000045304	Duroc pigs	TNB	1	CNC10013700	ENSSSCG00000049905
Yorkshire pigs	TNB	12	CNC10120451	ENSSSCG00000017479	Landrace pigs	NBW	1	CNC10015260	ENSSSCG00000046469	Duroc pigs	TNB	1	CNC10013700	ENSSSCG00000044073
Yorkshire pigs	TNB	12	CNC10120451	ENSSSCG00000035969	Landrace pigs	NBW	1	CNC10015260	ENSSSCG00000046004	Duroc pigs	TNB	1	CNC10013700	ENSSSCG00000031856
Yorkshire pigs	TNB	12	CNC10120451	ENSSSCG00000017492	Landrace pigs	NBW	1	CNC10015260	ENSSSCG00000019630	Duroc pigs	TNB	1	CNC10013700	ENSSSCG00000048232
Yorkshire pigs	TNB	12	CNC10120451	ENSSSCG00000017494	Landrace pigs	NBW	1	CNC10015260	ENSSSCG00000005519	Duroc pigs	TNB	1	CNC10013700	ENSSSCG00000005077
Yorkshire pigs	TNB	12	CNC10120451	ENSSSCG00000017473	Landrace pigs	NBW	1	CNC10015260	ENSSSCG00000044220	Duroc pigs	TNB	1	CNC10013700	ENSSSCG00000050857
Yorkshire pigs	TNB	16	CNC10160995	ENSSSCG00000045705	Landrace pigs	NBW	1	CNC10015260	ENSSSCG00000041355	Duroc pigs	TNB	1	CNC10013700	ENSSSCG00000027678
Yorkshire pigs	TNB	16	CNC10160995	ENSSSCG00000048461	Landrace pigs	NBW	1	CNC10015260	ENSSSCG00000005507	Duroc pigs	TNB	1	CNC10013700	ENSSSCG00000005083
Yorkshire pigs	TNB	16	CNC10160995	ENSSSCG00000050992	Landrace pigs	NBW	1	CNC10015260	ENSSSCG00000039972	Duroc pigs	TNB	1	CNC10013700	ENSSSCG00000046502
Yorkshire pigs	TNB	16	CNC10160995	ENSSSCG00000047873	Landrace pigs	NBW	1	CNC10015260	ENSSSCG00000005510	Duroc pigs	TNB	1	CNC10013700	ENSSSCG00000005085
Yorkshire pigs	TNB	16	CNC10160995	ENSSSCG00000029326	Landrace pigs	NBW	1	CNC10015260	ENSSSCG00000005514	Duroc pigs	TNB	1	CNC10013700	ENSSSCG00000041264
Yorkshire pigs	TNB	16	CNC10160995	ENSSSCG00000031792	Landrace pigs	NBW	1	CNC10015260	ENSSSCG00000034749	Duroc pigs	TNB	1	CNC10013700	ENSSSCG00000005076
Yorkshire pigs	TNB	16	CNC10160995	ENSSSCG00000048826	Landrace pigs	NBW	1	CNC10015260	ENSSSCG00000036639	Duroc pigs	TNB	1	CNC10013700	ENSSSCG00000033445
Yorkshire pigs	TNB	16	CNC10160995	ENSSSCG00000027380	Landrace pigs	NBW	1	CNC10015260	ENSSSCG00000038200	Duroc pigs	TNB	1	CNC10013700	ENSSSCG00000005078
Yorkshire pigs	TNB	16	CNC10160995	ENSSSCG00000047972	Landrace pigs	NBW	1	CNC10015260	ENSSSCG00000005518	Duroc pigs	TNB	1	CNC10013700	ENSSSCG00000037854
Yorkshire pigs	TNB	16	CNC10160995	ENSSSCG00000016969	Landrace pigs	NBW	1	CNC10015260	ENSSSCG00000028117	Duroc pigs	TNB	1	CNC10013700	ENSSSCG00000034798
Yorkshire pigs	TNB	16	CNC10160995	ENSSSCG00000047824	Landrace pigs	NBW	1	CNC10015260	ENSSSCG00000005506	Duroc pigs	TNB	1	CNC10013700	ENSSSCG00000005081
Yorkshire pigs	TNB	16	CNC10160995	ENSSSCG00000016958	Landrace pigs	NBW	1	CNC10015260	ENSSSCG00000005508	Duroc pigs	TNB	1	CNC10013700	ENSSSCG00000005082
Yorkshire pigs	TNB	16	CNC10160995	ENSSSCG00000051049	Landrace pigs	NBW	1	CNC10015260	ENSSSCG00000005511	Duroc pigs	TNB	1	CNC10013700	ENSSSCG00000005084
Yorkshire pigs	TNB	16	CNC10160995	ENSSSCG00000027147	Landrace pigs	NBW	1	CNC10015260	ENSSSCG00000032297	Duroc pigs	TNB	1	CNC10013700	ENSSSCG00000047955
Yorkshire pigs	TNB	16	CNC10160995	ENSSSCG00000037463	Landrace pigs	NBW	1	CNC10015260	ENSSSCG00000037508	Duroc pigs	TNB	1	CNC10013700	ENSSSCG00000025013
Yorkshire pigs	TNB	16	CNC10160995	ENSSSCG00000037053	Landrace pigs	NBW	1	CNC10015260	ENSSSCG00000047229	Duroc pigs	TNB	13	CNC10130348	ENSSSCG00000047143
Yorkshire pigs	TNB	16	CNC10160995	ENSSSCG00000038615	Landrace pigs	NBW	1	CNC10015260	ENSSSCG00000005524	Duroc pigs	TNB	13	CNC10130348	ENSSSCG00000021532
Yorkshire pigs	TNB	16	CNC10160995	ENSSSCG00000016960	Landrace pigs	NBW	1	CNC10015260	ENSSSCG00000005512	Duroc pigs	TNB	13	CNC10130348	ENSSSCG00000039262
Yorkshire pigs	TNB	16	CNC10160995	ENSSSCG00000016959	Landrace pigs	NBW	1	CNC10015260	ENSSSCG00000038036	Duroc pigs	TNB	13	CNC10130348	ENSSSCG00000041645
Yorkshire pigs	TNB	16	CNC10160995	ENSSSCG00000021514	Landrace pigs	NBW	1	CNC10015260	ENSSSCG00000041789	Duroc pigs	TNB	13	CNC10130348	ENSSSCG00000049510
Yorkshire pigs	TNB	16	CNC10160995	ENSSSCG00000028786	Landrace pigs	NBW	11	CNCB10007759	ENSSSCG00000042381	Duroc pigs	TNB	13	CNC10130348	ENSSSCG00000051724
Yorkshire pigs	TNB	16	CNC10160995	ENSSSCG00000016970	Landrace pigs	NBW	11	CNCB10007759	ENSSSCG00000051010	Duroc pigs	TNB	13	CNC10130348	ENSSSCG00000044634
Yorkshire pigs	TNB	16	CNC10160995	ENSSSCG00000051078	Landrace pigs	NBW	11	CNCB10007759	ENSSSCG00000019244	Duroc pigs	TNB	13	CNC10130348	ENSSSCG00000041554
Yorkshire pigs	TNB	16	CNC10160995	ENSSSCG00000041125	Landrace pigs	NBW	11	CNCB10007759	ENSSSCG00000044719	Duroc pigs	TNB	13	CNC10130348	ENSSSCG00000048827
Yorkshire pigs	TNB	16	CNC10160995	ENSSSCG00000041874	Landrace pigs	NBW	11	CNCB10007759	ENSSSCG00000036916	Duroc pigs	TNB	13	CNC10130348	ENSSSCG00000045557
Yorkshire pigs	TNB	16	CNC10160995	ENSSSCG00000022430	Landrace pigs	NBW	11	CNCB10007759	ENSSSCG00000047629	Duroc pigs	TNB	13	CNC10130348	ENSSSCG00000041813
Yorkshire pigs	TNB	16	CNC10160995	ENSSSCG00000016961	Landrace pigs	NBW	12	CNC10120451	ENSSSCG00000017416	Duroc pigs	TNB	13	CNC10130348	ENSSSCG00000028258
Yorkshire pigs	TNB	16	CNC10160995	ENSSSCG00000016963	Landrace pigs	NBW	12	CNC10120451	ENSSSCG00000017418	Duroc pigs	TNB	13	CNC10130348	ENSSSCG00000033794
Yorkshire pigs	TNB	16	CNC10160995	ENSSSCG00000016968	Landrace pigs	NBW	12	CNC10120451	ENSSSCG00000032404	Duroc pigs	TNB	13	CNC10130348	ENSSSCG00000041500
Yorkshire pigs	TNB	16	CNC10160995	ENSSSCG00000016971	Landrace pigs	NBW	12	CNC10120451	ENSSSCG00000034779	Duroc pigs	TNB	13	CNC10130348	ENSSSCG00000038376
Yorkshire pigs	TNB	17	CNC10170738	ENSSSCG00000037016	Landrace pigs	NBW	12	CNC10120451	ENSSSCG00000017427	Duroc pigs	TNB	13	CNC10130348	ENSSSCG00000036381
Yorkshire pigs	TNB	17	CNC10170738	ENSSSCG00000038384	Landrace pigs	NBW	12	CNC10120451	ENSSSCG00000034799	Duroc pigs	TNB	13	CNC10130359	ENSSSCG00000041645
Yorkshire pigs	TNB	17	CNC10170738	ENSSSCG00000047053	Landrace pigs	NBW	12	CNC10120451	ENSSSCG00000017430	Duroc pigs	TNB	13	CNC10130359	ENSSSCG00000049510
Yorkshire pigs	TNB	17	CNC10170738	ENSSSCG00000045299	Landrace pigs	NBW	12	CNC10120451	ENSSSCG00000017446	Duroc pigs	TNB	13	CNC10130359	ENSSSCG00000051724
Yorkshire pigs	TNB	17	CNC10170738	ENSSSCG00000007232	Landrace pigs	NBW	12	CNC10120451	ENSSSCG00000017444	Duroc pigs	TNB	13	CNC10130359	ENSSSCG00000044634
Yorkshire pigs	TNB	17	CNC10170738	ENSSSCG00000007237	Landrace pigs	NBW	12	CNC10120451	ENSSSCG00000017445	Duroc pigs	TNB	13	CNC10130359	ENSSSCG00000041554
Yorkshire pigs	TNB	17	CNC10170738	ENSSSCG00000042042	Landrace pigs	NBW	12	CNC10120451	ENSSSCG00000044890	Duroc pigs	TNB	13	CNC10130359	ENSSSCG00000041813
Yorkshire pigs	TNB	17	CNC10170738	ENSSSCG00000032676	Landrace pigs	NBW	12	CNC10120451	ENSSSCG00000017437	Duroc pigs	TNB	13	CNC10130359	ENSSSCG00000028258
Yorkshire pigs	TNB	17	CNC10170738	ENSSSCG00000051725	Landrace pigs	NBW	12	CNC10120451	ENSSSCG00000017439	Duroc pigs	TNB	13	CNC10130359	ENSSSCG00000033794
Yorkshire pigs	TNB	17	CNC10170738	ENSSSCG00000049357	Landrace pigs	NBW	12	CNC10120451	ENSSSCG00000034177	Duroc pigs	TNB	13	CNC10130359	ENSSSCG00000047248
Yorkshire pigs	TNB	17	CNC10170738	ENSSSCG00000007260	Landrace pigs	NBW	12	CNC10120451	ENSSSCG00000021668	Duroc pigs	TNB	13	CNC10130359	ENSSSCG00000049615
Yorkshire pigs	TNB	17	CNC10170738	ENSSSCG00000034263	Landrace pigs	NBW	12	CNC10120451	ENSSSCG00000017441	Duroc pigs	TNB	13	CNC10130359	ENSSSCG00000046198
Yorkshire pigs	TNB	17	CNC10170738	ENSSSCG00000047940	Landrace pigs	NBW	12	CNC10120451	ENSSSCG00000021755	Duroc pigs	TNB	13	CNC10130359	ENSSSCG00000038376
Yorkshire pigs	TNB	17	CNC10170738	ENSSSCG00000044750	Landrace pigs	NBW	12	CNC10120451	ENSSSCG00000030350	Duroc pigs	TNB	13	CNC10130359	ENSSSCG00000036381
Yorkshire pigs	TNB	17	CNC10170738	ENSSSCG00000007268	Landrace pigs	NBW	12	CNC10120451	ENSSSCG00000041928	Duroc pigs	TNB	13	CNC10130505	ENSSSCG00000042530
Yorkshire pigs	TNB	17	CNC10170738	ENSSSCG00000007235	Landrace pigs	NBW	12	CNC10120451	ENSSSCG00000047892	Duroc pigs	TNB	13	CNC10130505	ENSSSCG00000030247
Yorkshire pigs	TNB	17	CNC10170738	ENSSSCG00000007231	Landrace pigs	NBW	12	CNC10120451	ENSSSCG00000047939	Duroc pigs	TNB	13	CNC10130505	ENSSSCG00000037246
Yorkshire pigs	TNB	17	CNC10170738	ENSSSCG00000033613	Landrace pigs	NBW	12	CNC10120451	ENSSSCG00000046804	Duroc pigs	TNB	13	CNC10130505	ENSSSCG00000041141
Yorkshire pigs	TNB	17	CNC10170738	ENSSSCG00000047246	Landrace pigs	NBW	12	CNC10120451	ENSSSCG00000037569	Duroc pigs	TNB	13	CNC10130505	ENSSSCG00000049070
Yorkshire pigs	TNB	17	CNC10170738	ENSSSCG00000007236	Landrace pigs	NBW	12	CNC10120451	ENSSSCG00000046207	Duroc pigs	TNB	13	CNC10130505	ENSSSCG00000011256
Yorkshire pigs	TNB	17	CNC10170738	ENSSSCG00000007239	Landrace pigs	NBW	12	CNC10120451	ENSSSCG00000032172	Duroc pigs	TNB	13	CNC10130505	ENSSSCG00000050976
Yorkshire pigs	TNB	17	CNC10170738	ENSSSCG00000007240	Landrace pigs	NBW	12	CNC10120451	ENSSSCG00000039030	Duroc pigs	TNB	13	CNC10130505	ENSSSCG00000050378
Yorkshire pigs	TNB	17	CNC10170738	ENSSSCG00000007243	Landrace pigs	NBW	12	CNC10120451	ENSSSCG00000043196	Duroc pigs	TNB	13	CNC10130505	ENSSSCG00000045938
Yorkshire pigs	TNB	17	CNC10170738	ENSSSCG00000007244	Landrace pigs	NBW	12	CNC10120451	ENSSSCG00000025789	Duroc pigs	TNB	13	CNC10130505	ENSSSCG00000045671
Yorkshire pigs	TNB	17	CNC10170738	ENSSSCG00000007247	Landrace pigs	NBW	12	CNC10120451	ENSSSCG00000017451	Duroc pigs	TNB	13	CNC10130505	ENSSSCG00000024222
Yorkshire pigs	TNB	17	CNC10170738	ENSSSCG00000007252	Landrace pigs	NBW	12	CNC10120451	ENSSSCG00000027632	Duroc pigs	TNB	13	CNC10130505	ENSSSCG00000025502
Yorkshire pigs	TNB	17	CNC10170738	ENSSSCG00000007256	Landrace pigs	NBW	12	CNC10120451	ENSSSCG00000038114	Duroc pigs	TNB	13	CNC10130505	ENSSSCG00000045447
Yorkshire pigs	TNB	17	CNC10170738	ENSSSCG00000029714	Landrace pigs	NBW	12	CNC10120451	ENSSSCG00000049072	Duroc pigs	TNB	13	CNC10130505	ENSSSCG00000011241
Yorkshire pigs	TNB	17	CNC10170738	ENSSSCG00000026137	Landrace pigs	NBW	12	CNC10120451	ENSSSCG00000039927	Duroc pigs	TNB	13	CNC10130505	ENSSSCG00000011246
Yorkshire pigs	TNB	17	CNC10170738	ENSSSCG00000029295	Landrace pigs	NBW	12	CNC10120451	ENSSSCG00000036987	Duroc pigs	TNB	13	CNC10130505	ENSSSCG00000027550
Yorkshire pigs	TNB	17	CNC10170738	ENSSSCG00000007259	Landrace pigs	NBW	12	CNC10120451	ENSSSCG00000017460	Duroc pigs	TNB	13	CNC10130505	ENSSSCG00000043969
Yorkshire pigs	TNB	17	CNC10170738	ENSSSCG00000024787	Landrace pigs	NBW	12	CNC10120451	ENSSSCG00000017462	Duroc pigs	TNB	13	CNC10130505	ENSSSCG00000051424
Yorkshire pigs	TNB	17	CNC10170738	ENSSSCG00000007261	Landrace pigs	NBW	12	CNC10120451	ENSSSCG00000017465	Duroc pigs	TNB	13	CNC10130505	ENSSSCG00000011251
Yorkshire pigs	TNB	17	CNC10170738	ENSSSCG00000007263	Landrace pigs	NBW	12	CNC10120451	ENSSSCG00000034208	Duroc pigs	TNB	13	CNC10130505	ENSSSCG00000011250
Yorkshire pigs	TNB	17	CNC10170738	ENSSSCG00000029626	Landrace pigs	NBW	12	CNC10120451	ENSSSCG00000017466	Duroc pigs	TNB	13	CNC10130505	ENSSSCG00000011255
Yorkshire pigs	TNB	17	CNC10170738	ENSSSCG00000034625	Landrace pigs	NBW	12	CNC10120451	ENSSSCG00000049120	Duroc pigs	TNB	13	CNC10130505	ENSSSCG00000011257
Yorkshire pigs	TNB	17	CNC10170738	ENSSSCG00000007228	Landrace pigs	NBW	12	CNC10120451	ENSSSCG00000017474	Duroc pigs	TNB	13	CNC10130505	ENSSSCG00000011258
Yorkshire pigs	TNB	17	CNC10170738	ENSSSCG00000035357	Landrace pigs	NBW	12	CNC10120451	ENSSSCG00000034694	Duroc pigs	TNB	13	CNC10130505	ENSSSCG00000011259
Yorkshire pigs	TNB	17	CNC10170738	ENSSSCG00000007246	Landrace pigs	NBW	12	CNC10120451	ENSSSCG00000017488	Duroc pigs	TNB	13	CNC10130505	ENSSSCG00000048318
Yorkshire pigs	TNB	17	CNC10170738	ENSSSCG00000007248	Landrace pigs	NBW	12	CNC10120451	ENSSSCG00000017484	Duroc pigs	TNB	13	CNC10130505	ENSSSCG00000048558
Yorkshire pigs	TNB	17	CNC10170738	ENSSSCG00000007249	Landrace pigs	NBW	12	CNC10120451	ENSSSCG00000017496	Duroc pigs	TNB	13	CNC10130505	ENSSSCG00000027738
Yorkshire pigs	TNB	17	CNC10170738	ENSSSCG00000007253	Landrace pigs	NBW	12	CNC10120451	ENSSSCG00000017414	Duroc pigs	TNB	13	CNC10130505	ENSSSCG00000011243
Yorkshire pigs	TNB	17	CNC10170738	ENSSSCG00000034812	Landrace pigs	NBW	12	CNC10120451	ENSSSCG00000017417	Duroc pigs	TNB	13	CNC10130505	ENSSSCG00000011245
Yorkshire pigs	TNB	17	CNC10170738	ENSSSCG00000025052	Landrace pigs	NBW	12	CNC10120451	ENSSSCG00000017419	Duroc pigs	TNB	13	CNC10130505	ENSSSCG00000028740
Yorkshire pigs	TNB	17	CNC10170738	ENSSSCG00000007264	Landrace pigs	NBW	12	CNC10120451	ENSSSCG00000017420	Duroc pigs	TNB	13	CNC10130505	ENSSSCG00000011249
Yorkshire pigs	TNB	17	CNC10170738	ENSSSCG00000007262	Landrace pigs	NBW	12	CNC10120451	ENSSSCG00000017415	Duroc pigs	TNB	13	CNC10130505	ENSSSCG00000011254
Yorkshire pigs	TNB	17	CNC10170738	ENSSSCG00000027410	Landrace pigs	NBW	12	CNC10120451	ENSSSCG00000033629	Duroc pigs	TNB	13	CNC10130505	ENSSSCG00000011239
Yorkshire pigs	TNB	17	CNC10170738	ENSSSCG00000021769	Landrace pigs	NBW	12	CNC10120451	ENSSSCG00000017422	Duroc pigs	TNB	13	CNC10130505	ENSSSCG00000011253
Yorkshire pigs	TNB	17	CNC10170738	ENSSSCG00000007238	Landrace pigs	NBW	12	CNC10120451	ENSSSCG00000017429	Duroc pigs	TNB	13	CNC10130893	ENSSSCG00000025881
Yorkshire pigs	TNB	4	CNC10041283	ENSSSCG00000037048	Landrace pigs	NBW	12	CNC10120451	ENSSSCG00000017428	Duroc pigs	TNB	13	CNC10130893	ENSSSCG00000042038
Yorkshire pigs	TNB	4	CNC10041283	ENSSSCG00000045839	Landrace pigs	NBW	12	CNC10120451	ENSSSCG00000021910	Duroc pigs	TNB	13	CNC10130893	ENSSSCG00000046113
Yorkshire pigs	TNB	4	CNC10041283	ENSSSCG00000045867	Landrace pigs	NBW	12	CNC10120451	ENSSSCG00000017433	Duroc pigs	TNB	13	CNC10130893	ENSSSCG00000035734
Yorkshire pigs	TNB	4	CNC10041283	ENSSSCG00000041325	Landrace pigs	NBW	12	CNC10120451	ENSSSCG00000017438	Duroc pigs	TNB	13	CNC10130893	ENSSSCG00000041839
Yorkshire pigs	TNB	4	CNC10041283	ENSSSCG00000045745	Landrace pigs	NBW	12	CNC10120451	ENSSSCG00000039008	Duroc pigs	TNB	13	CNC10130893	ENSSSCG00000022131
Yorkshire pigs	TNB	4	CNC10041283	ENSSSCG00000044324	Landrace pigs	NBW	12	CNC10120451	ENSSSCG00000024067	Duroc pigs	TNB	13	CNC10130893	ENSSSCG00000042261
Yorkshire pigs	TNB	4	CNC10041283	ENSSSCG00000006172	Landrace pigs	NBW	12	CNC10120451	ENSSSCG00000017459	Duroc pigs	TNB	13	CNC10130893	ENSSSCG00000042396
Yorkshire pigs	TNB	4	CNC10041283	ENSSSCG00000006169	Landrace pigs	NBW	12	CNC10120451	ENSSSCG00000028522	Duroc pigs	TNB	13	CNC10130893	ENSSSCG00000041923
Yorkshire pigs	TNB	4	CNC10041283	ENSSSCG00000034242	Landrace pigs	NBW	12	CNC10120451	ENSSSCG00000017461	Duroc pigs	TNB	13	CNC10130893	ENSSSCG00000011474
Yorkshire pigs	TNB	4	CNC10041283	ENSSSCG00000006171	Landrace pigs	NBW	12	CNC10120451	ENSSSCG00000017463	Duroc pigs	TNB	13	CNC10130893	ENSSSCG00000011477
Yorkshire pigs	TNB	4	CNCB10003579	ENSSSCG00000049503	Landrace pigs	NBW	12	CNC10120451	ENSSSCG00000017464	Duroc pigs	TNB	13	CNC10130893	ENSSSCG00000033189
Yorkshire pigs	TNB	4	CNCB10003579	ENSSSCG00000040782	Landrace pigs	NBW	12	CNC10120451	ENSSSCG00000036089	Duroc pigs	TNB	13	CNC10130893	ENSSSCG00000011482
Yorkshire pigs	TNB	4	CNCB10003579	ENSSSCG00000006664	Landrace pigs	NBW	12	CNC10120451	ENSSSCG00000039137	Duroc pigs	TNB	13	CNC10130893	ENSSSCG00000045616
Yorkshire pigs	TNB	4	CNCB10003579	ENSSSCG00000006665	Landrace pigs	NBW	12	CNC10120451	ENSSSCG00000017470	Duroc pigs	TNB	13	CNC10130893	ENSSSCG00000035818
Yorkshire pigs	TNB	4	CNCB10003579	ENSSSCG00000037533	Landrace pigs	NBW	12	CNC10120451	ENSSSCG00000017472	Duroc pigs	TNB	13	CNC10131832	ENSSSCG00000031862
Yorkshire pigs	TNB	4	CNCB10003579	ENSSSCG00000034598	Landrace pigs	NBW	12	CNC10120451	ENSSSCG00000017475	Duroc pigs	TNB	13	CNC10131832	ENSSSCG00000011688
Yorkshire pigs	TNB	4	CNCB10003579	ENSSSCG00000051323	Landrace pigs	NBW	12	CNC10120451	ENSSSCG00000017471	Duroc pigs	TNB	13	CNC10131832	ENSSSCG00000034206
Yorkshire pigs	TNB	4	CNCB10003579	ENSSSCG00000039615	Landrace pigs	NBW	12	CNC10120451	ENSSSCG00000017478	Duroc pigs	TNB	13	CNC10131832	ENSSSCG00000045326
Yorkshire pigs	TNB	4	CNCB10003579	ENSSSCG00000043747	Landrace pigs	NBW	12	CNC10120451	ENSSSCG00000017477	Duroc pigs	TNB	13	CNC10131832	ENSSSCG00000041261
Yorkshire pigs	TNB	4	CNCB10003579	ENSSSCG00000032769	Landrace pigs	NBW	12	CNC10120451	ENSSSCG00000017476	Duroc pigs	TNB	13	CNC10131832	ENSSSCG00000045955
Yorkshire pigs	TNB	4	CNCB10003579	ENSSSCG00000035429	Landrace pigs	NBW	12	CNC10120451	ENSSSCG00000036933	Duroc pigs	TNB	13	CNC10131832	ENSSSCG00000048677
Yorkshire pigs	TNB	4	CNCB10003579	ENSSSCG00000031262	Landrace pigs	NBW	12	CNC10120451	ENSSSCG00000029102	Duroc pigs	TNB	13	CNC10131832	ENSSSCG00000011690
Yorkshire pigs	TNB	4	CNCB10003579	ENSSSCG00000037823	Landrace pigs	NBW	12	CNC10120451	ENSSSCG00000017489	Duroc pigs	TNB	13	CNC10131832	ENSSSCG00000050456
Yorkshire pigs	TNB	4	CNCB10003579	ENSSSCG00000028509	Landrace pigs	NBW	12	CNC10120451	ENSSSCG00000017490	Duroc pigs	TNB	13	CNC10131832	ENSSSCG00000044482
Yorkshire pigs	TNB	4	CNCB10003579	ENSSSCG00000006685	Landrace pigs	NBW	12	CNC10120451	ENSSSCG00000021018	Duroc pigs	TNB	13	CNC10131832	ENSSSCG00000044740
Yorkshire pigs	TNB	4	CNCB10003579	ENSSSCG00000006690	Landrace pigs	NBW	12	CNC10120451	ENSSSCG00000017493	Duroc pigs	TNB	13	CNC10131832	ENSSSCG00000011689
Yorkshire pigs	TNB	4	CNCB10003579	ENSSSCG00000050955	Landrace pigs	NBW	12	CNC10120451	ENSSSCG00000017495	Duroc pigs	TNB	13	CNC10131832	ENSSSCG00000035634
Yorkshire pigs	TNB	4	CNCB10003579	ENSSSCG00000036921	Landrace pigs	NBW	12	CNC10120451	ENSSSCG00000017497	Duroc pigs	TNB	13	CNC10131832	ENSSSCG00000047294
Yorkshire pigs	TNB	4	CNCB10003579	ENSSSCG00000036239	Landrace pigs	NBW	12	CNC10120451	ENSSSCG00000017502	Duroc pigs	TNB	13	CNC10131833	ENSSSCG00000031862
Yorkshire pigs	TNB	4	CNCB10003579	ENSSSCG00000006649	Landrace pigs	NBW	12	CNC10120451	ENSSSCG00000028051	Duroc pigs	TNB	13	CNC10131833	ENSSSCG00000011688
Yorkshire pigs	TNB	4	CNCB10003579	ENSSSCG00000038558	Landrace pigs	NBW	12	CNC10120451	ENSSSCG00000017421	Duroc pigs	TNB	13	CNC10131833	ENSSSCG00000034206
Yorkshire pigs	TNB	4	CNCB10003579	ENSSSCG00000006651	Landrace pigs	NBW	12	CNC10120451	ENSSSCG00000017448	Duroc pigs	TNB	13	CNC10131833	ENSSSCG00000045326
Yorkshire pigs	TNB	4	CNCB10003579	ENSSSCG00000029230	Landrace pigs	NBW	12	CNC10120451	ENSSSCG00000033085	Duroc pigs	TNB	13	CNC10131833	ENSSSCG00000041261
Yorkshire pigs	TNB	4	CNCB10003579	ENSSSCG00000026395	Landrace pigs	NBW	12	CNC10120451	ENSSSCG00000017458	Duroc pigs	TNB	13	CNC10131833	ENSSSCG00000045955
Yorkshire pigs	TNB	4	CNCB10003579	ENSSSCG00000030119	Landrace pigs	NBW	12	CNC10120451	ENSSSCG00000043259	Duroc pigs	TNB	13	CNC10131833	ENSSSCG00000048677
Yorkshire pigs	TNB	4	CNCB10003579	ENSSSCG00000038374	Landrace pigs	NBW	12	CNC10120451	ENSSSCG00000017479	Duroc pigs	TNB	13	CNC10131833	ENSSSCG00000011690
Yorkshire pigs	TNB	4	CNCB10003579	ENSSSCG00000045950	Landrace pigs	NBW	12	CNC10120451	ENSSSCG00000035969	Duroc pigs	TNB	13	CNC10131833	ENSSSCG00000050456
Yorkshire pigs	TNB	4	CNCB10003579	ENSSSCG00000049589	Landrace pigs	NBW	12	CNC10120451	ENSSSCG00000017492	Duroc pigs	TNB	13	CNC10131833	ENSSSCG00000011691
Yorkshire pigs	TNB	4	CNCB10003579	ENSSSCG00000022784	Landrace pigs	NBW	12	CNC10120451	ENSSSCG00000017494	Duroc pigs	TNB	13	CNC10131833	ENSSSCG00000044482
Yorkshire pigs	TNB	4	CNCB10003579	ENSSSCG00000006666	Landrace pigs	NBW	12	CNC10120451	ENSSSCG00000017473	Duroc pigs	TNB	13	CNC10131833	ENSSSCG00000044740
Yorkshire pigs	TNB	4	CNCB10003579	ENSSSCG00000006667	Landrace pigs	NBW	13	CNC10130348	ENSSSCG00000047143	Duroc pigs	TNB	13	CNC10131833	ENSSSCG00000011689
Yorkshire pigs	TNB	4	CNCB10003579	ENSSSCG00000047083	Landrace pigs	NBW	13	CNC10130348	ENSSSCG00000021532	Duroc pigs	TNB	13	CNC10131833	ENSSSCG00000035634
Yorkshire pigs	TNB	4	CNCB10003579	ENSSSCG00000036469	Landrace pigs	NBW	13	CNC10130348	ENSSSCG00000039262	Duroc pigs	TNB	13	CNC10131833	ENSSSCG00000047294
Yorkshire pigs	TNB	4	CNCB10003579	ENSSSCG00000006678	Landrace pigs	NBW	13	CNC10130348	ENSSSCG00000041645	Duroc pigs	TNB	13	CNCB10009231	ENSSSCG00000019991
Yorkshire pigs	TNB	4	CNCB10003579	ENSSSCG00000006679	Landrace pigs	NBW	13	CNC10130348	ENSSSCG00000049510	Duroc pigs	TNB	13	CNCB10009231	ENSSSCG00000028370
Yorkshire pigs	TNB	4	CNCB10003579	ENSSSCG00000006682	Landrace pigs	NBW	13	CNC10130348	ENSSSCG00000051724	Duroc pigs	TNB	13	CNCB10009231	ENSSSCG00000037289
Yorkshire pigs	TNB	4	CNCB10003579	ENSSSCG00000026502	Landrace pigs	NBW	13	CNC10130348	ENSSSCG00000044634	Duroc pigs	TNB	13	CNCB10009231	ENSSSCG00000047305
Yorkshire pigs	TNB	4	CNCB10003579	ENSSSCG00000006687	Landrace pigs	NBW	13	CNC10130348	ENSSSCG00000041554	Duroc pigs	TNB	13	CNCB10009231	ENSSSCG00000011939
Yorkshire pigs	TNB	4	CNCB10003579	ENSSSCG00000006688	Landrace pigs	NBW	13	CNC10130348	ENSSSCG00000048827	Duroc pigs	TNB	13	CNCB10009231	ENSSSCG00000044995
Yorkshire pigs	TNB	4	CNCB10003579	ENSSSCG00000006689	Landrace pigs	NBW	13	CNC10130348	ENSSSCG00000045557	Duroc pigs	TNB	13	CNCB10009231	ENSSSCG00000043868
Yorkshire pigs	TNB	4	CNCB10003579	ENSSSCG00000037355	Landrace pigs	NBW	13	CNC10130348	ENSSSCG00000041813	Duroc pigs	TNB	13	CNCB10009231	ENSSSCG00000041865
Yorkshire pigs	TNB	4	CNCB10003579	ENSSSCG00000043346	Landrace pigs	NBW	13	CNC10130348	ENSSSCG00000028258	Duroc pigs	TNB	13	CNCB10009231	ENSSSCG00000048592
Yorkshire pigs	TNB	4	CNCB10003579	ENSSSCG00000006694	Landrace pigs	NBW	13	CNC10130348	ENSSSCG00000033794	Duroc pigs	TNB	13	CNCB10009231	ENSSSCG00000048620
Yorkshire pigs	TNB	4	CNCB10003579	ENSSSCG00000006696	Landrace pigs	NBW	13	CNC10130348	ENSSSCG00000041500	Duroc pigs	TNB	13	CNCB10009231	ENSSSCG00000044778
Yorkshire pigs	TNB	4	CNCB10003579	ENSSSCG00000006697	Landrace pigs	NBW	13	CNC10130348	ENSSSCG00000038376	Duroc pigs	TNB	13	CNCB10009231	ENSSSCG00000031524
Yorkshire pigs	TNB	4	CNCB10003579	ENSSSCG00000033862	Landrace pigs	NBW	13	CNC10130348	ENSSSCG00000036381	Duroc pigs	TNB	13	CNCB10009231	ENSSSCG00000040999
Yorkshire pigs	TNB	4	CNCB10003579	ENSSSCG00000006702	Landrace pigs	NBW	17	CNC10170732	ENSSSCG00000047087	Duroc pigs	TNB	13	CNCB10009231	ENSSSCG00000032588
Yorkshire pigs	TNB	4	CNCB10003579	ENSSSCG00000006703	Landrace pigs	NBW	17	CNC10170732	ENSSSCG00000031519	Duroc pigs	TNB	13	CNCB10009231	ENSSSCG00000023842
Yorkshire pigs	TNB	4	CNCB10003579	ENSSSCG00000006648	Landrace pigs	NBW	17	CNC10170732	ENSSSCG00000047985	Duroc pigs	TNB	13	CNCB10009231	ENSSSCG00000050552
Yorkshire pigs	TNB	4	CNCB10003579	ENSSSCG00000030291	Landrace pigs	NBW	17	CNC10170732	ENSSSCG00000038183	Duroc pigs	TNB	13	CNCB10009231	ENSSSCG00000033593
Yorkshire pigs	TNB	4	CNCB10003579	ENSSSCG00000028297	Landrace pigs	NBW	17	CNC10170732	ENSSSCG00000047192	Duroc pigs	TNB	13	CNCB10009231	ENSSSCG00000043750
Yorkshire pigs	TNB	4	CNCB10003579	ENSSSCG00000035209	Landrace pigs	NBW	17	CNC10170732	ENSSSCG00000007218	Duroc pigs	TNB	13	CNCB10009231	ENSSSCG00000011941
Yorkshire pigs	TNB	4	CNCB10003579	ENSSSCG00000027875	Landrace pigs	NBW	17	CNC10170732	ENSSSCG00000034080	Duroc pigs	TNB	13	CNCB10009231	ENSSSCG00000050493
Yorkshire pigs	TNB	4	CNCB10003579	ENSSSCG00000006661	Landrace pigs	NBW	17	CNC10170732	ENSSSCG00000007217	Duroc pigs	TNB	13	CNCB10009231	ENSSSCG00000011942
Yorkshire pigs	TNB	4	CNCB10003579	ENSSSCG00000006663	Landrace pigs	NBW	17	CNC10170732	ENSSSCG00000007215	Duroc pigs	TNB	13	CNCB10009231	ENSSSCG00000011937
Yorkshire pigs	TNB	4	CNCB10003579	ENSSSCG00000006691	Landrace pigs	NBW	17	CNC10170732	ENSSSCG00000030743	Duroc pigs	TNB	13	CNCB10009231	ENSSSCG00000011940
Yorkshire pigs	TNB	4	CNCB10003579	ENSSSCG00000006698	Landrace pigs	NBW	17	CNC10170732	ENSSSCG00000007221	Duroc pigs	TNB	13	CNCB10009231	ENSSSCG00000022175
Yorkshire pigs	TNB	4	CNCB10003579	ENSSSCG00000006701	Landrace pigs	NBW	17	CNC10170732	ENSSSCG00000028629	Duroc pigs	TNB	13	CNCB10009231	ENSSSCG00000027275
Yorkshire pigs	TNB	4	CNCB10003579	ENSSSCG00000006653	Landrace pigs	NBW	17	CNC10170732	ENSSSCG00000007219	Duroc pigs	TNB	13	CNC10133714	ENSSSCG00000012007
Yorkshire pigs	TNB	4	CNCB10003579	ENSSSCG00000039314	Landrace pigs	NBW	17	CNC10170732	ENSSSCG00000007226	Duroc pigs	TNB	13	CNC10133714	ENSSSCG00000051785
Yorkshire pigs	TNB	4	CNCB10003579	ENSSSCG00000006693	Landrace pigs	NBW	17	CNC10170732	ENSSSCG00000030733	Duroc pigs	TNB	13	CNC10133714	ENSSSCG00000037517
Yorkshire pigs	TNB	4	CNC10042060	ENSSSCG00000006664	Landrace pigs	NBW	17	CNC10170732	ENSSSCG00000037809	Duroc pigs	TNB	13	CNC10133714	ENSSSCG00000045009
Yorkshire pigs	TNB	4	CNC10042060	ENSSSCG00000006665	Landrace pigs	NBW	17	CNC10170732	ENSSSCG00000037016	Duroc pigs	TNB	13	CNC10133714	ENSSSCG00000042337
Yorkshire pigs	TNB	4	CNC10042060	ENSSSCG00000037533	Landrace pigs	NBW	17	CNC10170732	ENSSSCG00000038384	Duroc pigs	TNB	13	CNC10133714	ENSSSCG00000051574
Yorkshire pigs	TNB	4	CNC10042060	ENSSSCG00000034598	Landrace pigs	NBW	17	CNC10170732	ENSSSCG00000047053	Duroc pigs	TNB	13	CNC10133714	ENSSSCG00000012004
Yorkshire pigs	TNB	4	CNC10042060	ENSSSCG00000051323	Landrace pigs	NBW	17	CNC10170732	ENSSSCG00000045299	Duroc pigs	TNB	13	CNC10133714	ENSSSCG00000038062
Yorkshire pigs	TNB	4	CNC10042060	ENSSSCG00000039615	Landrace pigs	NBW	17	CNC10170732	ENSSSCG00000007232	Duroc pigs	TNB	13	CNC10133714	ENSSSCG00000021038
Yorkshire pigs	TNB	4	CNC10042060	ENSSSCG00000043747	Landrace pigs	NBW	17	CNC10170732	ENSSSCG00000007237	Duroc pigs	TNB	13	CNC10133714	ENSSSCG00000024623
Yorkshire pigs	TNB	4	CNC10042060	ENSSSCG00000032769	Landrace pigs	NBW	17	CNC10170732	ENSSSCG00000042042	Duroc pigs	TNB	13	CNC10133714	ENSSSCG00000012002
Yorkshire pigs	TNB	4	CNC10042060	ENSSSCG00000035429	Landrace pigs	NBW	17	CNC10170732	ENSSSCG00000032676	Duroc pigs	TNB	13	CNC10133714	ENSSSCG00000012006
Yorkshire pigs	TNB	4	CNC10042060	ENSSSCG00000031262	Landrace pigs	NBW	17	CNC10170732	ENSSSCG00000051725	Duroc pigs	TNB	13	CNC10133714	ENSSSCG00000042532
Yorkshire pigs	TNB	4	CNC10042060	ENSSSCG00000037823	Landrace pigs	NBW	17	CNC10170732	ENSSSCG00000049357	Duroc pigs	TNB	13	CNC10134130	ENSSSCG00000050232
Yorkshire pigs	TNB	4	CNC10042060	ENSSSCG00000028509	Landrace pigs	NBW	17	CNC10170732	ENSSSCG00000048028	Duroc pigs	TNB	13	CNC10134130	ENSSSCG00000012060
Yorkshire pigs	TNB	4	CNC10042060	ENSSSCG00000006685	Landrace pigs	NBW	17	CNC10170732	ENSSSCG00000036081	Duroc pigs	TNB	13	CNC10134130	ENSSSCG00000051163
Yorkshire pigs	TNB	4	CNC10042060	ENSSSCG00000006690	Landrace pigs	NBW	17	CNC10170732	ENSSSCG00000007206	Duroc pigs	TNB	13	CNC10134130	ENSSSCG00000047715
Yorkshire pigs	TNB	4	CNC10042060	ENSSSCG00000050955	Landrace pigs	NBW	17	CNC10170732	ENSSSCG00000039862	Duroc pigs	TNB	13	CNC10134130	ENSSSCG00000019614
Yorkshire pigs	TNB	4	CNC10042060	ENSSSCG00000036921	Landrace pigs	NBW	17	CNC10170732	ENSSSCG00000007212	Duroc pigs	TNB	13	CNC10134130	ENSSSCG00000012056
Yorkshire pigs	TNB	4	CNC10042060	ENSSSCG00000036239	Landrace pigs	NBW	17	CNC10170732	ENSSSCG00000035759	Duroc pigs	TNB	13	CNC10134130	ENSSSCG00000020680
Yorkshire pigs	TNB	4	CNC10042060	ENSSSCG00000047201	Landrace pigs	NBW	17	CNC10170732	ENSSSCG00000007216	Duroc pigs	TNB	13	CNC10134130	ENSSSCG00000027179
Yorkshire pigs	TNB	4	CNC10042060	ENSSSCG00000031377	Landrace pigs	NBW	17	CNC10170732	ENSSSCG00000007224	Duroc pigs	TNB	13	CNC10134130	ENSSSCG00000046726
Yorkshire pigs	TNB	4	CNC10042060	ENSSSCG00000029963	Landrace pigs	NBW	17	CNC10170732	ENSSSCG00000028529	Duroc pigs	TNB	13	CNC10134130	ENSSSCG00000012063
Yorkshire pigs	TNB	4	CNC10042060	ENSSSCG00000049559	Landrace pigs	NBW	17	CNC10170732	ENSSSCG00000007235	Duroc pigs	TNB	13	CNC10134130	ENSSSCG00000012054
Yorkshire pigs	TNB	4	CNC10042060	ENSSSCG00000022784	Landrace pigs	NBW	17	CNC10170732	ENSSSCG00000007231	Duroc pigs	TNB	13	CNC10134130	ENSSSCG00000012055
Yorkshire pigs	TNB	4	CNC10042060	ENSSSCG00000006666	Landrace pigs	NBW	17	CNC10170732	ENSSSCG00000033613	Duroc pigs	TNB	13	CNC10134130	ENSSSCG00000012059
Yorkshire pigs	TNB	4	CNC10042060	ENSSSCG00000006667	Landrace pigs	NBW	17	CNC10170732	ENSSSCG00000047246	Duroc pigs	TNB	13	CNC10134130	ENSSSCG00000012061
Yorkshire pigs	TNB	4	CNC10042060	ENSSSCG00000047083	Landrace pigs	NBW	17	CNC10170732	ENSSSCG00000007236	Duroc pigs	TNB	13	CNC10134130	ENSSSCG00000012062
Yorkshire pigs	TNB	4	CNC10042060	ENSSSCG00000036469	Landrace pigs	NBW	17	CNC10170732	ENSSSCG00000007239	Duroc pigs	TNB	13	CNC10134130	ENSSSCG00000030480
Yorkshire pigs	TNB	4	CNC10042060	ENSSSCG00000006678	Landrace pigs	NBW	17	CNC10170732	ENSSSCG00000007240	Duroc pigs	TNB	13	CNC10134130	ENSSSCG00000012065
Yorkshire pigs	TNB	4	CNC10042060	ENSSSCG00000006679	Landrace pigs	NBW	17	CNC10170732	ENSSSCG00000007243	Duroc pigs	TNB	14	CNC10141938	ENSSSCG00000044916
Yorkshire pigs	TNB	4	CNC10042060	ENSSSCG00000006682	Landrace pigs	NBW	17	CNC10170732	ENSSSCG00000007244	Duroc pigs	TNB	14	CNC10141938	ENSSSCG00000049321
Yorkshire pigs	TNB	4	CNC10042060	ENSSSCG00000026502	Landrace pigs	NBW	17	CNC10170732	ENSSSCG00000007247	Duroc pigs	TNB	14	CNC10141938	ENSSSCG00000044564
Yorkshire pigs	TNB	4	CNC10042060	ENSSSCG00000006687	Landrace pigs	NBW	17	CNC10170732	ENSSSCG00000007252	Duroc pigs	TNB	14	CNC10141938	ENSSSCG00000047505
Yorkshire pigs	TNB	4	CNC10042060	ENSSSCG00000006688	Landrace pigs	NBW	17	CNC10170732	ENSSSCG00000007256	Duroc pigs	TNB	14	CNC10141938	ENSSSCG00000045038
Yorkshire pigs	TNB	4	CNC10042060	ENSSSCG00000006689	Landrace pigs	NBW	17	CNC10170732	ENSSSCG00000029714	Duroc pigs	TNB	14	CNC10141938	ENSSSCG00000027984
Yorkshire pigs	TNB	4	CNC10042060	ENSSSCG00000037355	Landrace pigs	NBW	17	CNC10170732	ENSSSCG00000026137	Duroc pigs	TNB	14	CNC10141938	ENSSSCG00000047077
Yorkshire pigs	TNB	4	CNC10042060	ENSSSCG00000043346	Landrace pigs	NBW	17	CNC10170732	ENSSSCG00000029295	Duroc pigs	TNB	14	CNC10141938	ENSSSCG00000043110
Yorkshire pigs	TNB	4	CNC10042060	ENSSSCG00000006694	Landrace pigs	NBW	17	CNC10170732	ENSSSCG00000007259	Duroc pigs	TNB	14	CNC10141938	ENSSSCG00000041630
Yorkshire pigs	TNB	4	CNC10042060	ENSSSCG00000006696	Landrace pigs	NBW	17	CNC10170732	ENSSSCG00000007203	Duroc pigs	TNB	14	CNC10141938	ENSSSCG00000044126
Yorkshire pigs	TNB	4	CNC10042060	ENSSSCG00000006697	Landrace pigs	NBW	17	CNC10170732	ENSSSCG00000007228	Duroc pigs	TNB	14	CNC10141938	ENSSSCG00000045253
Yorkshire pigs	TNB	4	CNC10042060	ENSSSCG00000033862	Landrace pigs	NBW	17	CNC10170732	ENSSSCG00000035357	Duroc pigs	TNB	14	CNC10141938	ENSSSCG00000041702
Yorkshire pigs	TNB	4	CNC10042060	ENSSSCG00000006702	Landrace pigs	NBW	17	CNC10170732	ENSSSCG00000007246	Duroc pigs	TNB	14	CNC10141938	ENSSSCG00000048242
Yorkshire pigs	TNB	4	CNC10042060	ENSSSCG00000006703	Landrace pigs	NBW	17	CNC10170732	ENSSSCG00000007248	Duroc pigs	TNB	14	CNC10141938	ENSSSCG00000040997
Yorkshire pigs	TNB	4	CNC10042060	ENSSSCG00000006704	Landrace pigs	NBW	17	CNC10170732	ENSSSCG00000007249	Duroc pigs	TNB	14	CNC10141938	ENSSSCG00000050931
Yorkshire pigs	TNB	4	CNC10042060	ENSSSCG00000020964	Landrace pigs	NBW	17	CNC10170732	ENSSSCG00000007253	Duroc pigs	TNB	14	CNC10141938	ENSSSCG00000044100
Yorkshire pigs	TNB	4	CNC10042060	ENSSSCG00000028297	Landrace pigs	NBW	17	CNC10170732	ENSSSCG00000034812	Duroc pigs	TNB	16	CNC10160995	ENSSSCG00000045705
Yorkshire pigs	TNB	4	CNC10042060	ENSSSCG00000006661	Landrace pigs	NBW	17	CNC10170732	ENSSSCG00000025052	Duroc pigs	TNB	16	CNC10160995	ENSSSCG00000048461
Yorkshire pigs	TNB	4	CNC10042060	ENSSSCG00000006663	Landrace pigs	NBW	17	CNC10170732	ENSSSCG00000007238	Duroc pigs	TNB	16	CNC10160995	ENSSSCG00000050992
Yorkshire pigs	TNB	4	CNC10042060	ENSSSCG00000006691	Landrace pigs	NBW	17	CNC10170738	ENSSSCG00000037016	Duroc pigs	TNB	16	CNC10160995	ENSSSCG00000047873
Yorkshire pigs	TNB	4	CNC10042060	ENSSSCG00000006698	Landrace pigs	NBW	17	CNC10170738	ENSSSCG00000038384	Duroc pigs	TNB	16	CNC10160995	ENSSSCG00000029326
Yorkshire pigs	TNB	4	CNC10042060	ENSSSCG00000006701	Landrace pigs	NBW	17	CNC10170738	ENSSSCG00000047053	Duroc pigs	TNB	16	CNC10160995	ENSSSCG00000031792
Yorkshire pigs	TNB	4	CNC10042060	ENSSSCG00000006693	Landrace pigs	NBW	17	CNC10170738	ENSSSCG00000045299	Duroc pigs	TNB	16	CNC10160995	ENSSSCG00000048826
Yorkshire pigs	TNB	4	CNC10042060	ENSSSCG00000024481	Landrace pigs	NBW	17	CNC10170738	ENSSSCG00000007232	Duroc pigs	TNB	16	CNC10160995	ENSSSCG00000027380
Yorkshire pigs	TNB	5	CNCB10003799	ENSSSCG00000000159	Landrace pigs	NBW	17	CNC10170738	ENSSSCG00000007237	Duroc pigs	TNB	16	CNC10160995	ENSSSCG00000047972
Yorkshire pigs	TNB	5	CNCB10003799	ENSSSCG00000036971	Landrace pigs	NBW	17	CNC10170738	ENSSSCG00000042042	Duroc pigs	TNB	16	CNC10160995	ENSSSCG00000016969
Yorkshire pigs	TNB	5	CNCB10003799	ENSSSCG00000045300	Landrace pigs	NBW	17	CNC10170738	ENSSSCG00000032676	Duroc pigs	TNB	16	CNC10160995	ENSSSCG00000047824
Yorkshire pigs	TNB	5	CNCB10003799	ENSSSCG00000041235	Landrace pigs	NBW	17	CNC10170738	ENSSSCG00000051725	Duroc pigs	TNB	16	CNC10160995	ENSSSCG00000016958
Yorkshire pigs	TNB	5	CNCB10003799	ENSSSCG00000050871	Landrace pigs	NBW	17	CNC10170738	ENSSSCG00000049357	Duroc pigs	TNB	16	CNC10160995	ENSSSCG00000051049
Yorkshire pigs	TNB	5	CNCB10003799	ENSSSCG00000000156	Landrace pigs	NBW	17	CNC10170738	ENSSSCG00000007260	Duroc pigs	TNB	16	CNC10160995	ENSSSCG00000027147
Yorkshire pigs	TNB	5	CNCB10003799	ENSSSCG00000000157	Landrace pigs	NBW	17	CNC10170738	ENSSSCG00000034263	Duroc pigs	TNB	16	CNC10160995	ENSSSCG00000037463
Yorkshire pigs	TNB	5	CNCB10003799	ENSSSCG00000000160	Landrace pigs	NBW	17	CNC10170738	ENSSSCG00000047940	Duroc pigs	TNB	16	CNC10160995	ENSSSCG00000037053
Yorkshire pigs	TNB	5	CNCB10003799	ENSSSCG00000041669	Landrace pigs	NBW	17	CNC10170738	ENSSSCG00000044750	Duroc pigs	TNB	16	CNC10160995	ENSSSCG00000038615
Yorkshire pigs	TNB	5	CNCB10003799	ENSSSCG00000048045	Landrace pigs	NBW	17	CNC10170738	ENSSSCG00000007268	Duroc pigs	TNB	16	CNC10160995	ENSSSCG00000016960
Yorkshire pigs	TNB	5	CNCB10003799	ENSSSCG00000000164	Landrace pigs	NBW	17	CNC10170738	ENSSSCG00000007235	Duroc pigs	TNB	16	CNC10160995	ENSSSCG00000016959
Yorkshire pigs	TNB	5	CNCB10003799	ENSSSCG00000038968	Landrace pigs	NBW	17	CNC10170738	ENSSSCG00000007231	Duroc pigs	TNB	16	CNC10160995	ENSSSCG00000021514
Yorkshire pigs	TNB	5	CNCB10003799	ENSSSCG00000045128	Landrace pigs	NBW	17	CNC10170738	ENSSSCG00000033613	Duroc pigs	TNB	16	CNC10160995	ENSSSCG00000028786
Yorkshire pigs	TNB	5	CNCB10003799	ENSSSCG00000040453	Landrace pigs	NBW	17	CNC10170738	ENSSSCG00000047246	Duroc pigs	TNB	16	CNC10160995	ENSSSCG00000016970
Yorkshire pigs	TNB	5	CNCB10003799	ENSSSCG00000031866	Landrace pigs	NBW	17	CNC10170738	ENSSSCG00000007236	Duroc pigs	TNB	16	CNC10160995	ENSSSCG00000051078
Yorkshire pigs	TNB	5	CNCB10003799	ENSSSCG00000000161	Landrace pigs	NBW	17	CNC10170738	ENSSSCG00000007239	Duroc pigs	TNB	16	CNC10160995	ENSSSCG00000041125
Yorkshire pigs	TNB	5	CNCB10003799	ENSSSCG00000000162	Landrace pigs	NBW	17	CNC10170738	ENSSSCG00000007240	Duroc pigs	TNB	16	CNC10160995	ENSSSCG00000041874
Yorkshire pigs	TNB	5	CNCB10003799	ENSSSCG00000039109	Landrace pigs	NBW	17	CNC10170738	ENSSSCG00000007243	Duroc pigs	TNB	16	CNC10160995	ENSSSCG00000022430
Yorkshire pigs	TNB	5	CNCB10003799	ENSSSCG00000000167	Landrace pigs	NBW	17	CNC10170738	ENSSSCG00000007244	Duroc pigs	TNB	16	CNC10160995	ENSSSCG00000016961
Yorkshire pigs	TNB	5	CNCB10003799	ENSSSCG00000024881	Landrace pigs	NBW	17	CNC10170738	ENSSSCG00000007247	Duroc pigs	TNB	16	CNC10160995	ENSSSCG00000016963
Yorkshire pigs	TNB	5	CNCB10003799	ENSSSCG00000000171	Landrace pigs	NBW	17	CNC10170738	ENSSSCG00000007252	Duroc pigs	TNB	16	CNC10160995	ENSSSCG00000016968
Yorkshire pigs	TNB	5	CNCB10003799	ENSSSCG00000000158	Landrace pigs	NBW	17	CNC10170738	ENSSSCG00000007256	Duroc pigs	TNB	16	CNC10160995	ENSSSCG00000016971
Yorkshire pigs	TNB	5	CNCB10003799	ENSSSCG00000000169	Landrace pigs	NBW	17	CNC10170738	ENSSSCG00000029714	Duroc pigs	TNB	2	CNC10021587	ENSSSCG00000044427
Yorkshire pigs	NBH	1	CNC10012965	ENSSSCG00000047797	Landrace pigs	NBW	17	CNC10170738	ENSSSCG00000026137	Duroc pigs	TNB	2	CNC10021587	ENSSSCG00000037153
Yorkshire pigs	NBH	1	CNC10012965	ENSSSCG00000048151	Landrace pigs	NBW	17	CNC10170738	ENSSSCG00000029295	Duroc pigs	TNB	2	CNC10021587	ENSSSCG00000046891
Yorkshire pigs	NBH	1	CNC10012965	ENSSSCG00000044556	Landrace pigs	NBW	17	CNC10170738	ENSSSCG00000007259	Duroc pigs	TNB	2	CNC10021587	ENSSSCG00000013504
Yorkshire pigs	NBH	1	CNC10012965	ENSSSCG00000034069	Landrace pigs	NBW	17	CNC10170738	ENSSSCG00000024787	Duroc pigs	TNB	2	CNC10021587	ENSSSCG00000013496
Yorkshire pigs	NBH	1	CNC10012965	ENSSSCG00000004859	Landrace pigs	NBW	17	CNC10170738	ENSSSCG00000007261	Duroc pigs	TNB	2	CNC10021587	ENSSSCG00000050591
Yorkshire pigs	NBH	1	CNC10012965	ENSSSCG00000043898	Landrace pigs	NBW	17	CNC10170738	ENSSSCG00000007263	Duroc pigs	TNB	2	CNC10021587	ENSSSCG00000026884
Yorkshire pigs	NBH	1	CNC10012965	ENSSSCG00000041819	Landrace pigs	NBW	17	CNC10170738	ENSSSCG00000029626	Duroc pigs	TNB	2	CNC10021587	ENSSSCG00000025675
Yorkshire pigs	NBH	1	CNC10012965	ENSSSCG00000041065	Landrace pigs	NBW	17	CNC10170738	ENSSSCG00000034625	Duroc pigs	TNB	2	CNC10021587	ENSSSCG00000029719
Yorkshire pigs	NBH	1	CNC10012965	ENSSSCG00000046032	Landrace pigs	NBW	17	CNC10170738	ENSSSCG00000007228	Duroc pigs	TNB	2	CNC10021587	ENSSSCG00000040860
Yorkshire pigs	NBH	1	CNC10012965	ENSSSCG00000004861	Landrace pigs	NBW	17	CNC10170738	ENSSSCG00000035357	Duroc pigs	TNB	2	CNC10021587	ENSSSCG00000024242
Yorkshire pigs	NBH	1	CNC10012965	ENSSSCG00000032488	Landrace pigs	NBW	17	CNC10170738	ENSSSCG00000007246	Duroc pigs	TNB	2	CNC10021587	ENSSSCG00000050486
Yorkshire pigs	NBH	1	CNC10012965	ENSSSCG00000004870	Landrace pigs	NBW	17	CNC10170738	ENSSSCG00000007248	Duroc pigs	TNB	2	CNC10021587	ENSSSCG00000040421
Yorkshire pigs	NBH	1	CNC10012965	ENSSSCG00000039486	Landrace pigs	NBW	17	CNC10170738	ENSSSCG00000007249	Duroc pigs	TNB	2	CNC10021587	ENSSSCG00000049629
Yorkshire pigs	NBH	1	CNC10012965	ENSSSCG00000004874	Landrace pigs	NBW	17	CNC10170738	ENSSSCG00000007253	Duroc pigs	TNB	2	CNC10021587	ENSSSCG00000038067
Yorkshire pigs	NBH	1	CNC10012965	ENSSSCG00000004875	Landrace pigs	NBW	17	CNC10170738	ENSSSCG00000034812	Duroc pigs	TNB	2	CNC10021587	ENSSSCG00000013474
Yorkshire pigs	NBH	1	CNC10012965	ENSSSCG00000032494	Landrace pigs	NBW	17	CNC10170738	ENSSSCG00000025052	Duroc pigs	TNB	2	CNC10021587	ENSSSCG00000037183
Yorkshire pigs	NBH	1	CNC10012965	ENSSSCG00000004873	Landrace pigs	NBW	17	CNC10170738	ENSSSCG00000007264	Duroc pigs	TNB	2	CNC10021587	ENSSSCG00000044528
Yorkshire pigs	NBH	1	CNC10012965	ENSSSCG00000045964	Landrace pigs	NBW	17	CNC10170738	ENSSSCG00000007262	Duroc pigs	TNB	2	CNC10021587	ENSSSCG00000038954
Yorkshire pigs	NBH	1	CNC10012965	ENSSSCG00000043269	Landrace pigs	NBW	17	CNC10170738	ENSSSCG00000027410	Duroc pigs	TNB	2	CNC10021587	ENSSSCG00000024771
Yorkshire pigs	NBH	1	CNC10012965	ENSSSCG00000033971	Landrace pigs	NBW	17	CNC10170738	ENSSSCG00000021769	Duroc pigs	TNB	2	CNC10021587	ENSSSCG00000045032
Yorkshire pigs	NBH	1	CNC10012965	ENSSSCG00000004869	Landrace pigs	NBW	17	CNC10170738	ENSSSCG00000007238	Duroc pigs	TNB	2	CNC10021587	ENSSSCG00000026063
Yorkshire pigs	NBH	1	CNC10012965	ENSSSCG00000050215	Landrace pigs	NBW	18	CNC10180928	ENSSSCG00000048246	Duroc pigs	TNB	2	CNC10021587	ENSSSCG00000034615
Yorkshire pigs	NBH	10	CNCB10007446	ENSSSCG00000041561	Landrace pigs	NBW	18	CNC10180928	ENSSSCG00000020412	Duroc pigs	TNB	2	CNC10021587	ENSSSCG00000035176
Yorkshire pigs	NBH	10	CNCB10007446	ENSSSCG00000028046	Landrace pigs	NBW	18	CNC10180928	ENSSSCG00000025143	Duroc pigs	TNB	2	CNC10021587	ENSSSCG00000013513
Yorkshire pigs	NBH	10	CNCB10007446	ENSSSCG00000035132	Landrace pigs	NBW	18	CNC10180928	ENSSSCG00000016696	Duroc pigs	TNB	2	CNC10021587	ENSSSCG00000013511
Yorkshire pigs	NBH	10	CNCB10007446	ENSSSCG00000035626	Landrace pigs	NBW	18	CNC10180928	ENSSSCG00000035220	Duroc pigs	TNB	2	CNC10021587	ENSSSCG00000013510
Yorkshire pigs	NBH	10	CNCB10007446	ENSSSCG00000044748	Landrace pigs	NBW	18	CNC10180928	ENSSSCG00000029666	Duroc pigs	TNB	2	CNC10021587	ENSSSCG00000013509
Yorkshire pigs	NBH	10	CNCB10007446	ENSSSCG00000049178	Landrace pigs	NBW	18	CNC10180928	ENSSSCG00000016698	Duroc pigs	TNB	2	CNC10021587	ENSSSCG00000013506
Yorkshire pigs	NBH	10	CNCB10007446	ENSSSCG00000038502	Landrace pigs	NBW	18	CNC10180928	ENSSSCG00000040561	Duroc pigs	TNB	2	CNC10021587	ENSSSCG00000013505
Yorkshire pigs	NBH	10	CNCB10007446	ENSSSCG00000034888	Landrace pigs	NBW	18	CNC10180928	ENSSSCG00000028997	Duroc pigs	TNB	2	CNC10021587	ENSSSCG00000013503
Yorkshire pigs	NBH	10	CNCB10007446	ENSSSCG00000010967	Landrace pigs	NBW	18	CNC10180928	ENSSSCG00000016701	Duroc pigs	TNB	2	CNC10021587	ENSSSCG00000013499
Yorkshire pigs	NBH	10	CNCB10007446	ENSSSCG00000010969	Landrace pigs	NBW	18	CNC10180928	ENSSSCG00000016704	Duroc pigs	TNB	2	CNC10021587	ENSSSCG00000013498
Yorkshire pigs	NBH	10	CNCB10007446	ENSSSCG00000010972	Landrace pigs	NBW	18	CNC10180928	ENSSSCG00000016706	Duroc pigs	TNB	2	CNC10021587	ENSSSCG00000013497
Yorkshire pigs	NBH	10	CNCB10007446	ENSSSCG00000010973	Landrace pigs	NBW	18	CNC10180928	ENSSSCG00000016707	Duroc pigs	TNB	2	CNC10021587	ENSSSCG00000027127
Yorkshire pigs	NBH	10	CNCB10007446	ENSSSCG00000027428	Landrace pigs	NBW	18	CNC10180928	ENSSSCG00000041996	Duroc pigs	TNB	2	CNC10021587	ENSSSCG00000044761
Yorkshire pigs	NBH	10	CNCB10007446	ENSSSCG00000035455	Landrace pigs	NBW	18	CNC10180928	ENSSSCG00000016692	Duroc pigs	TNB	2	CNC10021587	ENSSSCG00000029236
Yorkshire pigs	NBH	10	CNCB10007446	ENSSSCG00000042859	Landrace pigs	NBW	18	CNC10180928	ENSSSCG00000034997	Duroc pigs	TNB	2	CNC10021587	ENSSSCG00000032170
Yorkshire pigs	NBH	10	CNCB10007446	ENSSSCG00000041849	Landrace pigs	NBW	18	CNC10180928	ENSSSCG00000021204	Duroc pigs	TNB	2	CNC10021587	ENSSSCG00000026754
Yorkshire pigs	NBH	10	CNCB10007446	ENSSSCG00000039950	Landrace pigs	NBW	18	CNC10180928	ENSSSCG00000016703	Duroc pigs	TNB	2	CNC10021587	ENSSSCG00000013495
Yorkshire pigs	NBH	10	CNCB10007446	ENSSSCG00000022760	Landrace pigs	NBW	18	CNC10180928	ENSSSCG00000016705	Duroc pigs	TNB	2	CNC10021587	ENSSSCG00000013494
Yorkshire pigs	NBH	10	CNCB10007446	ENSSSCG00000034203	Landrace pigs	NBW	18	CNC10180928	ENSSSCG00000016691	Duroc pigs	TNB	2	CNC10021587	ENSSSCG00000032429
Yorkshire pigs	NBH	10	CNCB10007446	ENSSSCG00000049051	Landrace pigs	NBW	18	CNC10180928	ENSSSCG00000016708	Duroc pigs	TNB	2	CNC10021587	ENSSSCG00000013492
Yorkshire pigs	NBH	10	CNCB10007446	ENSSSCG00000010968	Landrace pigs	NBW	18	CNC10180928	ENSSSCG00000041670	Duroc pigs	TNB	2	CNC10021587	ENSSSCG00000013491
Yorkshire pigs	NBH	10	CNCB10007446	ENSSSCG00000037000	Landrace pigs	NBW	18	CNC10180928	ENSSSCG00000016690	Duroc pigs	TNB	2	CNC10021587	ENSSSCG00000013490
Yorkshire pigs	NBH	10	CNCB10007446	ENSSSCG00000010971	Landrace pigs	NBW	18	CNC10180928	ENSSSCG00000016695	Duroc pigs	TNB	2	CNC10021587	ENSSSCG00000032085
Yorkshire pigs	NBH	10	CNCB10007446	ENSSSCG00000039342	Landrace pigs	NBW	18	CNC10180928	ENSSSCG00000037598	Duroc pigs	TNB	2	CNC10021587	ENSSSCG00000033759
Yorkshire pigs	NBH	10	CNCB10007446	ENSSSCG00000010980	Landrace pigs	NBW	2	CNC10022455	ENSSSCG00000044646	Duroc pigs	TNB	2	CNC10021587	ENSSSCG00000036190
Yorkshire pigs	NBH	10	CNCB10007446	ENSSSCG00000010981	Landrace pigs	NBW	2	CNC10022455	ENSSSCG00000048378	Duroc pigs	TNB	2	CNC10021587	ENSSSCG00000048374
Yorkshire pigs	NBH	10	CNCB10007446	ENSSSCG00000010960	Landrace pigs	NBW	2	CNC10022455	ENSSSCG00000046283	Duroc pigs	TNB	2	CNC10021587	ENSSSCG00000026169
Yorkshire pigs	NBH	10	CNCB10007446	ENSSSCG00000021571	Landrace pigs	NBW	2	CNC10022455	ENSSSCG00000044867	Duroc pigs	TNB	2	CNC10021587	ENSSSCG00000013481
Yorkshire pigs	NBH	10	CNCB10007446	ENSSSCG00000026087	Landrace pigs	NBW	2	CNC10022455	ENSSSCG00000033008	Duroc pigs	TNB	2	CNC10021587	ENSSSCG00000044884
Yorkshire pigs	NBH	10	CNCB10007446	ENSSSCG00000021005	Landrace pigs	NBW	2	CNC10022455	ENSSSCG00000046291	Duroc pigs	TNB	2	CNC10021587	ENSSSCG00000013478
Yorkshire pigs	NBH	10	CNCB10007446	ENSSSCG00000040707	Landrace pigs	NBW	2	CNC10022455	ENSSSCG00000050393	Duroc pigs	TNB	2	CNC10021587	ENSSSCG00000013476
Yorkshire pigs	NBH	10	CNCB10007446	ENSSSCG00000038162	Landrace pigs	NBW	2	CNC10022455	ENSSSCG00000050936	Duroc pigs	TNB	2	CNC10021587	ENSSSCG00000013475
Yorkshire pigs	NBH	10	CNCB10007446	ENSSSCG00000010966	Landrace pigs	NBW	2	CNC10022455	ENSSSCG00000036520	Duroc pigs	TNB	2	CNC10021587	ENSSSCG00000013473
Yorkshire pigs	NBH	10	CNCB10007446	ENSSSCG00000010974	Landrace pigs	NBW	2	CNC10022455	ENSSSCG00000027074	Duroc pigs	TNB	2	CNC10021587	ENSSSCG00000049793
Yorkshire pigs	NBH	10	CNCB10007446	ENSSSCG00000033196	Landrace pigs	NBW	2	CNC10022455	ENSSSCG00000022845	Duroc pigs	TNB	2	CNC10021587	ENSSSCG00000028612
Yorkshire pigs	NBH	10	CNCB10007446	ENSSSCG00000010962	Landrace pigs	NBW	2	CNC10022455	ENSSSCG00000014190	Duroc pigs	TNB	2	CNC10021587	ENSSSCG00000024570
Yorkshire pigs	NBH	10	CNCB10007446	ENSSSCG00000010984	Landrace pigs	NBW	4	CNC10041361	ENSSSCG00000050048	Duroc pigs	TNB	2	CNC10021587	ENSSSCG00000013517
Yorkshire pigs	NBH	11	CNCB10007759	ENSSSCG00000042381	Landrace pigs	NBW	4	CNC10041361	ENSSSCG00000046923	Duroc pigs	TNB	2	CNC10021587	ENSSSCG00000034898
Yorkshire pigs	NBH	11	CNCB10007759	ENSSSCG00000051010	Landrace pigs	NBW	4	CNC10041361	ENSSSCG00000041293	Duroc pigs	TNB	2	CNC10021587	ENSSSCG00000013512
Yorkshire pigs	NBH	11	CNCB10007759	ENSSSCG00000019244	Landrace pigs	NBW	4	CNC10041361	ENSSSCG00000042166	Duroc pigs	TNB	2	CNC10021587	ENSSSCG00000013501
Yorkshire pigs	NBH	11	CNCB10007759	ENSSSCG00000044719	Landrace pigs	NBW	4	CNC10041361	ENSSSCG00000006196	Duroc pigs	TNB	2	CNC10021587	ENSSSCG00000022066
Yorkshire pigs	NBH	11	CNCB10007759	ENSSSCG00000036916	Landrace pigs	NBW	4	CNC10041361	ENSSSCG00000006197	Duroc pigs	TNB	2	CNC10021587	ENSSSCG00000036537
Yorkshire pigs	NBH	11	CNCB10007759	ENSSSCG00000047629	Landrace pigs	NBW	4	CNC10041361	ENSSSCG00000035887	Duroc pigs	TNB	2	CNC10021587	ENSSSCG00000013508
Yorkshire pigs	NBH	12	CNC10120451	ENSSSCG00000017416	Landrace pigs	NBW	4	CNC10041361	ENSSSCG00000050559	Duroc pigs	TNB	2	CNC10021587	ENSSSCG00000013507
Yorkshire pigs	NBH	12	CNC10120451	ENSSSCG00000017418	Landrace pigs	NBW	4	CNC10041361	ENSSSCG00000006200	Duroc pigs	TNB	3	CNC10032726	ENSSSCG00000047407
Yorkshire pigs	NBH	12	CNC10120451	ENSSSCG00000032404	Landrace pigs	NBW	4	CNC10041361	ENSSSCG00000006199	Duroc pigs	TNB	3	CNC10032726	ENSSSCG00000048541
Yorkshire pigs	NBH	12	CNC10120451	ENSSSCG00000034779	Landrace pigs	NBW	4	CNC10042060	ENSSSCG00000006664	Duroc pigs	TNB	3	CNC10032726	ENSSSCG00000008649
Yorkshire pigs	NBH	12	CNC10120451	ENSSSCG00000017427	Landrace pigs	NBW	4	CNC10042060	ENSSSCG00000006665	Duroc pigs	TNB	3	CNC10032726	ENSSSCG00000043096
Yorkshire pigs	NBH	12	CNC10120451	ENSSSCG00000034799	Landrace pigs	NBW	4	CNC10042060	ENSSSCG00000037533	Duroc pigs	TNB	3	CNC10032726	ENSSSCG00000044606
Yorkshire pigs	NBH	12	CNC10120451	ENSSSCG00000017430	Landrace pigs	NBW	4	CNC10042060	ENSSSCG00000034598	Duroc pigs	TNB	3	CNC10032726	ENSSSCG00000049372
Yorkshire pigs	NBH	12	CNC10120451	ENSSSCG00000017446	Landrace pigs	NBW	4	CNC10042060	ENSSSCG00000051323	Duroc pigs	TNB	3	CNC10032726	ENSSSCG00000025305
Yorkshire pigs	NBH	12	CNC10120451	ENSSSCG00000017444	Landrace pigs	NBW	4	CNC10042060	ENSSSCG00000039615	Duroc pigs	TNB	3	CNC10032726	ENSSSCG00000049225
Yorkshire pigs	NBH	12	CNC10120451	ENSSSCG00000017445	Landrace pigs	NBW	4	CNC10042060	ENSSSCG00000043747	Duroc pigs	TNB	3	CNC10032726	ENSSSCG00000033103
Yorkshire pigs	NBH	12	CNC10120451	ENSSSCG00000044890	Landrace pigs	NBW	4	CNC10042060	ENSSSCG00000032769	Duroc pigs	TNB	3	CNC10032726	ENSSSCG00000048757
Yorkshire pigs	NBH	12	CNC10120451	ENSSSCG00000017437	Landrace pigs	NBW	4	CNC10042060	ENSSSCG00000035429	Duroc pigs	TNB	3	CNC10032726	ENSSSCG00000043855
Yorkshire pigs	NBH	12	CNC10120451	ENSSSCG00000017439	Landrace pigs	NBW	4	CNC10042060	ENSSSCG00000031262	Duroc pigs	TNB	3	CNC10032726	ENSSSCG00000008651
Yorkshire pigs	NBH	12	CNC10120451	ENSSSCG00000034177	Landrace pigs	NBW	4	CNC10042060	ENSSSCG00000037823	Duroc pigs	TNB	3	CNC10032726	ENSSSCG00000025629
Yorkshire pigs	NBH	12	CNC10120451	ENSSSCG00000021668	Landrace pigs	NBW	4	CNC10042060	ENSSSCG00000028509	Duroc pigs	TNB	3	CNC10032726	ENSSSCG00000029161
Yorkshire pigs	NBH	12	CNC10120451	ENSSSCG00000017441	Landrace pigs	NBW	4	CNC10042060	ENSSSCG00000006685	Duroc pigs	TNB	3	CNC10032726	ENSSSCG00000028755
Yorkshire pigs	NBH	12	CNC10120451	ENSSSCG00000021755	Landrace pigs	NBW	4	CNC10042060	ENSSSCG00000006690	Duroc pigs	TNB	3	CNC10032726	ENSSSCG00000047275
Yorkshire pigs	NBH	12	CNC10120451	ENSSSCG00000030350	Landrace pigs	NBW	4	CNC10042060	ENSSSCG00000050955	Duroc pigs	TNB	3	CNC10032726	ENSSSCG00000043555
Yorkshire pigs	NBH	12	CNC10120451	ENSSSCG00000041928	Landrace pigs	NBW	4	CNC10042060	ENSSSCG00000036921	Duroc pigs	TNB	3	CNC10032726	ENSSSCG00000008650
Yorkshire pigs	NBH	12	CNC10120451	ENSSSCG00000047892	Landrace pigs	NBW	4	CNC10042060	ENSSSCG00000036239	Duroc pigs	TNB	3	CNC10032726	ENSSSCG00000031088
Yorkshire pigs	NBH	12	CNC10120451	ENSSSCG00000047939	Landrace pigs	NBW	4	CNC10042060	ENSSSCG00000047201	Duroc pigs	TNB	3	CNC10032726	ENSSSCG00000024665
Yorkshire pigs	NBH	12	CNC10120451	ENSSSCG00000046804	Landrace pigs	NBW	4	CNC10042060	ENSSSCG00000031377	Duroc pigs	TNB	4	CNC10041583	ENSSSCG00000049708
Yorkshire pigs	NBH	12	CNC10120451	ENSSSCG00000037569	Landrace pigs	NBW	4	CNC10042060	ENSSSCG00000029963	Duroc pigs	TNB	4	CNC10041583	ENSSSCG00000048388
Yorkshire pigs	NBH	12	CNC10120451	ENSSSCG00000046207	Landrace pigs	NBW	4	CNC10042060	ENSSSCG00000049559	Duroc pigs	TNB	4	CNC10041583	ENSSSCG00000006248
Yorkshire pigs	NBH	12	CNC10120451	ENSSSCG00000032172	Landrace pigs	NBW	4	CNC10042060	ENSSSCG00000022784	Duroc pigs	TNB	4	CNC10041583	ENSSSCG00000040470
Yorkshire pigs	NBH	12	CNC10120451	ENSSSCG00000039030	Landrace pigs	NBW	4	CNC10042060	ENSSSCG00000006666	Duroc pigs	TNB	4	CNC10041583	ENSSSCG00000018353
Yorkshire pigs	NBH	12	CNC10120451	ENSSSCG00000043196	Landrace pigs	NBW	4	CNC10042060	ENSSSCG00000006667	Duroc pigs	TNB	4	CNC10041583	ENSSSCG00000041147
Yorkshire pigs	NBH	12	CNC10120451	ENSSSCG00000025789	Landrace pigs	NBW	4	CNC10042060	ENSSSCG00000047083	Duroc pigs	TNB	4	CNC10041583	ENSSSCG00000044763
Yorkshire pigs	NBH	12	CNC10120451	ENSSSCG00000017451	Landrace pigs	NBW	4	CNC10042060	ENSSSCG00000036469	Duroc pigs	TNB	4	CNC10041583	ENSSSCG00000046735
Yorkshire pigs	NBH	12	CNC10120451	ENSSSCG00000027632	Landrace pigs	NBW	4	CNC10042060	ENSSSCG00000006678	Duroc pigs	TNB	4	CNC10041583	ENSSSCG00000006256
Yorkshire pigs	NBH	12	CNC10120451	ENSSSCG00000038114	Landrace pigs	NBW	4	CNC10042060	ENSSSCG00000006679	Duroc pigs	TNB	4	CNC10041583	ENSSSCG00000045246
Yorkshire pigs	NBH	12	CNC10120451	ENSSSCG00000049072	Landrace pigs	NBW	4	CNC10042060	ENSSSCG00000006682	Duroc pigs	TNB	4	CNC10041583	ENSSSCG00000006243
Yorkshire pigs	NBH	12	CNC10120451	ENSSSCG00000039927	Landrace pigs	NBW	4	CNC10042060	ENSSSCG00000026502	Duroc pigs	TNB	4	CNC10041583	ENSSSCG00000036133
Yorkshire pigs	NBH	12	CNC10120451	ENSSSCG00000036987	Landrace pigs	NBW	4	CNC10042060	ENSSSCG00000006687	Duroc pigs	TNB	4	CNC10041583	ENSSSCG00000006245
Yorkshire pigs	NBH	12	CNC10120451	ENSSSCG00000017460	Landrace pigs	NBW	4	CNC10042060	ENSSSCG00000006688	Duroc pigs	TNB	4	CNC10041583	ENSSSCG00000032573
Yorkshire pigs	NBH	12	CNC10120451	ENSSSCG00000017462	Landrace pigs	NBW	4	CNC10042060	ENSSSCG00000006689	Duroc pigs	TNB	4	CNC10041583	ENSSSCG00000006247
Yorkshire pigs	NBH	12	CNC10120451	ENSSSCG00000017465	Landrace pigs	NBW	4	CNC10042060	ENSSSCG00000037355	Duroc pigs	TNB	4	CNC10041583	ENSSSCG00000006250
Yorkshire pigs	NBH	12	CNC10120451	ENSSSCG00000034208	Landrace pigs	NBW	4	CNC10042060	ENSSSCG00000043346	Duroc pigs	TNB	4	CNC10041583	ENSSSCG00000006251
Yorkshire pigs	NBH	12	CNC10120451	ENSSSCG00000017466	Landrace pigs	NBW	4	CNC10042060	ENSSSCG00000006694	Duroc pigs	TNB	4	CNC10041583	ENSSSCG00000006252
Yorkshire pigs	NBH	12	CNC10120451	ENSSSCG00000049120	Landrace pigs	NBW	4	CNC10042060	ENSSSCG00000006696	Duroc pigs	TNB	4	CNC10041583	ENSSSCG00000046734
Yorkshire pigs	NBH	12	CNC10120451	ENSSSCG00000017474	Landrace pigs	NBW	4	CNC10042060	ENSSSCG00000006697	Duroc pigs	TNB	4	CNC10041583	ENSSSCG00000042752
Yorkshire pigs	NBH	12	CNC10120451	ENSSSCG00000034694	Landrace pigs	NBW	4	CNC10042060	ENSSSCG00000033862	Duroc pigs	TNB	4	CNC10041583	ENSSSCG00000045551
Yorkshire pigs	NBH	12	CNC10120451	ENSSSCG00000017488	Landrace pigs	NBW	4	CNC10042060	ENSSSCG00000006702	Duroc pigs	TNB	4	CNC10041583	ENSSSCG00000006260
Yorkshire pigs	NBH	12	CNC10120451	ENSSSCG00000017484	Landrace pigs	NBW	4	CNC10042060	ENSSSCG00000006703	Duroc pigs	TNB	4	CNC10041583	ENSSSCG00000006261
Yorkshire pigs	NBH	12	CNC10120451	ENSSSCG00000017496	Landrace pigs	NBW	4	CNC10042060	ENSSSCG00000006704	Duroc pigs	TNB	4	CNC10041583	ENSSSCG00000006263
Yorkshire pigs	NBH	12	CNC10120451	ENSSSCG00000017414	Landrace pigs	NBW	4	CNC10042060	ENSSSCG00000020964	Duroc pigs	TNB	4	CNC10041583	ENSSSCG00000048200
Yorkshire pigs	NBH	12	CNC10120451	ENSSSCG00000017417	Landrace pigs	NBW	4	CNC10042060	ENSSSCG00000028297	Duroc pigs	TNB	4	CNC10041583	ENSSSCG00000031813
Yorkshire pigs	NBH	12	CNC10120451	ENSSSCG00000017419	Landrace pigs	NBW	4	CNC10042060	ENSSSCG00000006661	Duroc pigs	TNB	4	CNC10041583	ENSSSCG00000031906
Yorkshire pigs	NBH	12	CNC10120451	ENSSSCG00000017420	Landrace pigs	NBW	4	CNC10042060	ENSSSCG00000006663	Duroc pigs	TNB	4	CNC10041583	ENSSSCG00000030578
Yorkshire pigs	NBH	12	CNC10120451	ENSSSCG00000017415	Landrace pigs	NBW	4	CNC10042060	ENSSSCG00000006691	Duroc pigs	TNB	4	CNC10041583	ENSSSCG00000006262
Yorkshire pigs	NBH	12	CNC10120451	ENSSSCG00000033629	Landrace pigs	NBW	4	CNC10042060	ENSSSCG00000006698	Duroc pigs	TNB	4	CNC10042060	ENSSSCG00000006664
Yorkshire pigs	NBH	12	CNC10120451	ENSSSCG00000017422	Landrace pigs	NBW	4	CNC10042060	ENSSSCG00000006701	Duroc pigs	TNB	4	CNC10042060	ENSSSCG00000006665
Yorkshire pigs	NBH	12	CNC10120451	ENSSSCG00000017429	Landrace pigs	NBW	4	CNC10042060	ENSSSCG00000006693	Duroc pigs	TNB	4	CNC10042060	ENSSSCG00000037533
Yorkshire pigs	NBH	12	CNC10120451	ENSSSCG00000017428	Landrace pigs	NBW	4	CNC10042060	ENSSSCG00000024481	Duroc pigs	TNB	4	CNC10042060	ENSSSCG00000034598
Yorkshire pigs	NBH	12	CNC10120451	ENSSSCG00000021910	Landrace pigs	NBW	5	CNCB10003799	ENSSSCG00000000159	Duroc pigs	TNB	4	CNC10042060	ENSSSCG00000051323
Yorkshire pigs	NBH	12	CNC10120451	ENSSSCG00000017433	Landrace pigs	NBW	5	CNCB10003799	ENSSSCG00000036971	Duroc pigs	TNB	4	CNC10042060	ENSSSCG00000039615
Yorkshire pigs	NBH	12	CNC10120451	ENSSSCG00000017438	Landrace pigs	NBW	5	CNCB10003799	ENSSSCG00000045300	Duroc pigs	TNB	4	CNC10042060	ENSSSCG00000043747
Yorkshire pigs	NBH	12	CNC10120451	ENSSSCG00000039008	Landrace pigs	NBW	5	CNCB10003799	ENSSSCG00000041235	Duroc pigs	TNB	4	CNC10042060	ENSSSCG00000032769
Yorkshire pigs	NBH	12	CNC10120451	ENSSSCG00000024067	Landrace pigs	NBW	5	CNCB10003799	ENSSSCG00000050871	Duroc pigs	TNB	4	CNC10042060	ENSSSCG00000035429
Yorkshire pigs	NBH	12	CNC10120451	ENSSSCG00000017459	Landrace pigs	NBW	5	CNCB10003799	ENSSSCG00000000156	Duroc pigs	TNB	4	CNC10042060	ENSSSCG00000031262
Yorkshire pigs	NBH	12	CNC10120451	ENSSSCG00000028522	Landrace pigs	NBW	5	CNCB10003799	ENSSSCG00000000157	Duroc pigs	TNB	4	CNC10042060	ENSSSCG00000037823
Yorkshire pigs	NBH	12	CNC10120451	ENSSSCG00000017461	Landrace pigs	NBW	5	CNCB10003799	ENSSSCG00000000160	Duroc pigs	TNB	4	CNC10042060	ENSSSCG00000028509
Yorkshire pigs	NBH	12	CNC10120451	ENSSSCG00000017463	Landrace pigs	NBW	5	CNCB10003799	ENSSSCG00000041669	Duroc pigs	TNB	4	CNC10042060	ENSSSCG00000006685
Yorkshire pigs	NBH	12	CNC10120451	ENSSSCG00000017464	Landrace pigs	NBW	5	CNCB10003799	ENSSSCG00000048045	Duroc pigs	TNB	4	CNC10042060	ENSSSCG00000006690
Yorkshire pigs	NBH	12	CNC10120451	ENSSSCG00000036089	Landrace pigs	NBW	5	CNCB10003799	ENSSSCG00000000164	Duroc pigs	TNB	4	CNC10042060	ENSSSCG00000050955
Yorkshire pigs	NBH	12	CNC10120451	ENSSSCG00000039137	Landrace pigs	NBW	5	CNCB10003799	ENSSSCG00000038968	Duroc pigs	TNB	4	CNC10042060	ENSSSCG00000036921
Yorkshire pigs	NBH	12	CNC10120451	ENSSSCG00000017470	Landrace pigs	NBW	5	CNCB10003799	ENSSSCG00000045128	Duroc pigs	TNB	4	CNC10042060	ENSSSCG00000036239
Yorkshire pigs	NBH	12	CNC10120451	ENSSSCG00000017472	Landrace pigs	NBW	5	CNCB10003799	ENSSSCG00000040453	Duroc pigs	TNB	4	CNC10042060	ENSSSCG00000047201
Yorkshire pigs	NBH	12	CNC10120451	ENSSSCG00000017475	Landrace pigs	NBW	5	CNCB10003799	ENSSSCG00000031866	Duroc pigs	TNB	4	CNC10042060	ENSSSCG00000031377
Yorkshire pigs	NBH	12	CNC10120451	ENSSSCG00000017471	Landrace pigs	NBW	5	CNCB10003799	ENSSSCG00000000161	Duroc pigs	TNB	4	CNC10042060	ENSSSCG00000029963
Yorkshire pigs	NBH	12	CNC10120451	ENSSSCG00000017478	Landrace pigs	NBW	5	CNCB10003799	ENSSSCG00000000162	Duroc pigs	TNB	4	CNC10042060	ENSSSCG00000049559
Yorkshire pigs	NBH	12	CNC10120451	ENSSSCG00000017477	Landrace pigs	NBW	5	CNCB10003799	ENSSSCG00000039109	Duroc pigs	TNB	4	CNC10042060	ENSSSCG00000022784
Yorkshire pigs	NBH	12	CNC10120451	ENSSSCG00000017476	Landrace pigs	NBW	5	CNCB10003799	ENSSSCG00000000167	Duroc pigs	TNB	4	CNC10042060	ENSSSCG00000006666
Yorkshire pigs	NBH	12	CNC10120451	ENSSSCG00000036933	Landrace pigs	NBW	5	CNCB10003799	ENSSSCG00000024881	Duroc pigs	TNB	4	CNC10042060	ENSSSCG00000006667
Yorkshire pigs	NBH	12	CNC10120451	ENSSSCG00000029102	Landrace pigs	NBW	5	CNCB10003799	ENSSSCG00000000171	Duroc pigs	TNB	4	CNC10042060	ENSSSCG00000047083
Yorkshire pigs	NBH	12	CNC10120451	ENSSSCG00000017489	Landrace pigs	NBW	5	CNCB10003799	ENSSSCG00000000158	Duroc pigs	TNB	4	CNC10042060	ENSSSCG00000036469
Yorkshire pigs	NBH	12	CNC10120451	ENSSSCG00000017490	Landrace pigs	NBW	5	CNCB10003799	ENSSSCG00000000169	Duroc pigs	TNB	4	CNC10042060	ENSSSCG00000006678
Yorkshire pigs	NBH	12	CNC10120451	ENSSSCG00000021018	Landrace pigs	NBW	7	CNC10072710	ENSSSCG00000019232	Duroc pigs	TNB	4	CNC10042060	ENSSSCG00000006679
Yorkshire pigs	NBH	12	CNC10120451	ENSSSCG00000017493	Landrace pigs	NBW	7	CNC10072710	ENSSSCG00000018805	Duroc pigs	TNB	4	CNC10042060	ENSSSCG00000006682
Yorkshire pigs	NBH	12	CNC10120451	ENSSSCG00000017495	Landrace pigs	NBW	7	CNC10072710	ENSSSCG00000001748	Duroc pigs	TNB	4	CNC10042060	ENSSSCG00000026502
Yorkshire pigs	NBH	12	CNC10120451	ENSSSCG00000017497	Landrace pigs	NBW	7	CNC10072710	ENSSSCG00000001749	Duroc pigs	TNB	4	CNC10042060	ENSSSCG00000006687
Yorkshire pigs	NBH	12	CNC10120451	ENSSSCG00000017502	Landrace pigs	NBW	7	CNC10072710	ENSSSCG00000051525	Duroc pigs	TNB	4	CNC10042060	ENSSSCG00000006688
Yorkshire pigs	NBH	12	CNC10120451	ENSSSCG00000028051	Landrace pigs	NBW	7	CNC10072710	ENSSSCG00000047312	Duroc pigs	TNB	4	CNC10042060	ENSSSCG00000006689
Yorkshire pigs	NBH	12	CNC10120451	ENSSSCG00000017421	Landrace pigs	NBW	7	CNC10072710	ENSSSCG00000020311	Duroc pigs	TNB	4	CNC10042060	ENSSSCG00000037355
Yorkshire pigs	NBH	12	CNC10120451	ENSSSCG00000017448	Landrace pigs	NBW	7	CNC10072710	ENSSSCG00000047070	Duroc pigs	TNB	4	CNC10042060	ENSSSCG00000043346
Yorkshire pigs	NBH	12	CNC10120451	ENSSSCG00000033085	Landrace pigs	NBW	7	CNC10072710	ENSSSCG00000047190	Duroc pigs	TNB	4	CNC10042060	ENSSSCG00000006694
Yorkshire pigs	NBH	12	CNC10120451	ENSSSCG00000017458	Landrace pigs	NBW	7	CNC10072710	ENSSSCG00000032524	Duroc pigs	TNB	4	CNC10042060	ENSSSCG00000006696
Yorkshire pigs	NBH	12	CNC10120451	ENSSSCG00000043259	Landrace pigs	NBW	7	CNC10072710	ENSSSCG00000042203	Duroc pigs	TNB	4	CNC10042060	ENSSSCG00000006697
Yorkshire pigs	NBH	12	CNC10120451	ENSSSCG00000017479	Landrace pigs	NBW	7	CNC10072710	ENSSSCG00000049456	Duroc pigs	TNB	4	CNC10042060	ENSSSCG00000033862
Yorkshire pigs	NBH	12	CNC10120451	ENSSSCG00000035969	Landrace pigs	NBW	7	CNC10072710	ENSSSCG00000025488	Duroc pigs	TNB	4	CNC10042060	ENSSSCG00000006702
Yorkshire pigs	NBH	12	CNC10120451	ENSSSCG00000017492	Landrace pigs	NBW	7	CNC10072710	ENSSSCG00000002622	Duroc pigs	TNB	4	CNC10042060	ENSSSCG00000006703
Yorkshire pigs	NBH	12	CNC10120451	ENSSSCG00000017494	Landrace pigs	NBW	7	CNC10072710	ENSSSCG00000002623	Duroc pigs	TNB	4	CNC10042060	ENSSSCG00000006704
Yorkshire pigs	NBH	12	CNC10120451	ENSSSCG00000017473	Landrace pigs	NBW	7	CNC10072710	ENSSSCG00000002627	Duroc pigs	TNB	4	CNC10042060	ENSSSCG00000020964
Yorkshire pigs	NBH	15	CNC10150319	ENSSSCG00000032571	Landrace pigs	NBW	7	CNC10072710	ENSSSCG00000023467	Duroc pigs	TNB	4	CNC10042060	ENSSSCG00000028297
Yorkshire pigs	NBH	15	CNC10150319	ENSSSCG00000041316	Landrace pigs	NBW	7	CNC10072710	ENSSSCG00000002629	Duroc pigs	TNB	4	CNC10042060	ENSSSCG00000006661
Yorkshire pigs	NBH	15	CNC10150319	ENSSSCG00000020159	Landrace pigs	NBW	7	CNC10072710	ENSSSCG00000044673	Duroc pigs	TNB	4	CNC10042060	ENSSSCG00000006663
Yorkshire pigs	NBH	15	CNC10150319	ENSSSCG00000047559	Landrace pigs	NBW	7	CNC10072710	ENSSSCG00000001752	Duroc pigs	TNB	4	CNC10042060	ENSSSCG00000006691
Yorkshire pigs	NBH	15	CNC10150319	ENSSSCG00000037083	Landrace pigs	NBW	7	CNC10072710	ENSSSCG00000001751	Duroc pigs	TNB	4	CNC10042060	ENSSSCG00000006698
Yorkshire pigs	NBH	15	CNC10150319	ENSSSCG00000032198	Landrace pigs	NBW	7	CNC10072710	ENSSSCG00000001755	Duroc pigs	TNB	4	CNC10042060	ENSSSCG00000006701
Yorkshire pigs	NBH	15	CNC10150319	ENSSSCG00000046078	Landrace pigs	NBW	7	CNC10072710	ENSSSCG00000001756	Duroc pigs	TNB	4	CNC10042060	ENSSSCG00000006693
Yorkshire pigs	NBH	15	CNC10150319	ENSSSCG00000040715	Landrace pigs	NBW	7	CNC10072710	ENSSSCG00000001746	Duroc pigs	TNB	4	CNC10042060	ENSSSCG00000024481
Yorkshire pigs	NBH	15	CNC10150319	ENSSSCG00000050537	Landrace pigs	NBW	7	CNC10072710	ENSSSCG00000002620	Duroc pigs	TNB	4	CNC10042714	ENSSSCG00000051339
Yorkshire pigs	NBH	15	CNC10150319	ENSSSCG00000041464	Landrace pigs	NBW	7	CNC10072710	ENSSSCG00000038401	Duroc pigs	TNB	4	CNC10042714	ENSSSCG00000047770
Yorkshire pigs	NBH	15	CNC10150319	ENSSSCG00000035195	Landrace pigs	NBW	7	CNC10072710	ENSSSCG00000002628	Duroc pigs	TNB	4	CNC10042714	ENSSSCG00000049491
Yorkshire pigs	NBH	15	CNC10150319	ENSSSCG00000040172	Landrace pigs	NBW	7	CNC10072710	ENSSSCG00000032538	Duroc pigs	TNB	4	CNC10042714	ENSSSCG00000048489
Yorkshire pigs	NBH	16	CNC10160995	ENSSSCG00000045705	Landrace pigs	NBW	7	CNC10072710	ENSSSCG00000024149	Duroc pigs	TNB	4	CNC10042714	ENSSSCG00000050450
Yorkshire pigs	NBH	16	CNC10160995	ENSSSCG00000048461	Landrace pigs	NBW	7	CNC10072710	ENSSSCG00000036924	Duroc pigs	TNB	4	CNC10042714	ENSSSCG00000050156
Yorkshire pigs	NBH	16	CNC10160995	ENSSSCG00000050992	Landrace pigs	NBW	7	CNC10072710	ENSSSCG00000001750	Duroc pigs	TNB	4	CNC10042714	ENSSSCG00000048568
Yorkshire pigs	NBH	16	CNC10160995	ENSSSCG00000047873	Landrace pigs	NBW	7	CNC10072494	ENSSSCG00000002490	Duroc pigs	TNB	4	CNC10042714	ENSSSCG00000006940
Yorkshire pigs	NBH	16	CNC10160995	ENSSSCG00000029326	Landrace pigs	NBW	7	CNC10072494	ENSSSCG00000024077	Duroc pigs	TNB	4	CNC10042714	ENSSSCG00000049602
Yorkshire pigs	NBH	16	CNC10160995	ENSSSCG00000031792	Landrace pigs	NBW	7	CNC10072494	ENSSSCG00000020462	Duroc pigs	TNB	4	CNC10042714	ENSSSCG00000042007
Yorkshire pigs	NBH	16	CNC10160995	ENSSSCG00000048826	Landrace pigs	NBW	7	CNC10072494	ENSSSCG00000002496	Duroc pigs	TNB	4	CNC10042714	ENSSSCG00000030125
Yorkshire pigs	NBH	16	CNC10160995	ENSSSCG00000027380	Landrace pigs	NBW	7	CNC10072494	ENSSSCG00000047683	Duroc pigs	TNB	4	CNC10042714	ENSSSCG00000049694
Yorkshire pigs	NBH	16	CNC10160995	ENSSSCG00000047972	Landrace pigs	NBW	7	CNC10072494	ENSSSCG00000002498	Duroc pigs	TNB	4	CNC10042714	ENSSSCG00000006935
Yorkshire pigs	NBH	16	CNC10160995	ENSSSCG00000016969	Landrace pigs	NBW	7	CNC10072494	ENSSSCG00000002501	Duroc pigs	TNB	4	CNC10042714	ENSSSCG00000006936
Yorkshire pigs	NBH	16	CNC10160995	ENSSSCG00000047824	Landrace pigs	NBW	7	CNC10072494	ENSSSCG00000043182	Duroc pigs	TNB	4	CNC10042714	ENSSSCG00000051057
Yorkshire pigs	NBH	16	CNC10160995	ENSSSCG00000016958	Landrace pigs	NBW	7	CNC10072494	ENSSSCG00000049650	Duroc pigs	TNB	4	CNC10042714	ENSSSCG00000050895
Yorkshire pigs	NBH	16	CNC10160995	ENSSSCG00000051049	Landrace pigs	NBW	7	CNC10072494	ENSSSCG00000043426	Duroc pigs	TNB	4	CNC10042714	ENSSSCG00000051316
Yorkshire pigs	NBH	16	CNC10160995	ENSSSCG00000027147	Landrace pigs	NBW	7	CNC10072494	ENSSSCG00000051394	Duroc pigs	TNB	4	CNC10042714	ENSSSCG00000043476
Yorkshire pigs	NBH	16	CNC10160995	ENSSSCG00000037463	Landrace pigs	NBW	7	CNC10072494	ENSSSCG00000042615	Duroc pigs	TNB	4	CNC10042714	ENSSSCG00000006939
Yorkshire pigs	NBH	16	CNC10160995	ENSSSCG00000037053	Landrace pigs	NBW	7	CNC10072494	ENSSSCG00000002495	Duroc pigs	TNB	4	CNC10042714	ENSSSCG00000043307
Yorkshire pigs	NBH	16	CNC10160995	ENSSSCG00000038615	Landrace pigs	NBW	7	CNC10072494	ENSSSCG00000033807	Duroc pigs	TNB	4	CNC10042714	ENSSSCG00000050434
Yorkshire pigs	NBH	16	CNC10160995	ENSSSCG00000016960	Landrace pigs	NBW	7	CNC10072494	ENSSSCG00000032134	Duroc pigs	TNB	4	CNC10042714	ENSSSCG00000025691
Yorkshire pigs	NBH	16	CNC10160995	ENSSSCG00000016959	Landrace pigs	NBW	7	CNC10072494	ENSSSCG00000002504	Duroc pigs	TNB	4	CNC10042714	ENSSSCG00000042787
Yorkshire pigs	NBH	16	CNC10160995	ENSSSCG00000021514	Landrace pigs	NBW	7	CNC10072494	ENSSSCG00000030371	Duroc pigs	TNB	4	CNC10042714	ENSSSCG00000006947
Yorkshire pigs	NBH	16	CNC10160995	ENSSSCG00000028786	Landrace pigs	NBW	7	CNC10072494	ENSSSCG00000002494	Duroc pigs	TNB	4	CNC10042714	ENSSSCG00000023745
Yorkshire pigs	NBH	16	CNC10160995	ENSSSCG00000016970	Landrace pigs	NBW	7	CNC10072494	ENSSSCG00000048556	Duroc pigs	TNB	4	CNC10042714	ENSSSCG00000022032
Yorkshire pigs	NBH	16	CNC10160995	ENSSSCG00000051078	Landrace pigs	NBW	7	CNC10072494	ENSSSCG00000002497	Duroc pigs	TNB	4	CNC10042714	ENSSSCG00000006930
Yorkshire pigs	NBH	16	CNC10160995	ENSSSCG00000041125	Landrace pigs	NBW	7	CNC10072494	ENSSSCG00000002502	Duroc pigs	TNB	4	CNC10042714	ENSSSCG00000006933
Yorkshire pigs	NBH	16	CNC10160995	ENSSSCG00000041874	Landrace pigs	NBW	7	CNC10072494	ENSSSCG00000002505	Duroc pigs	TNB	4	CNC10042714	ENSSSCG00000006932
Yorkshire pigs	NBH	16	CNC10160995	ENSSSCG00000022430	Landrace pigs	NBW	7	CNC10072494	ENSSSCG00000028225	Duroc pigs	TNB	4	CNC10042714	ENSSSCG00000041892
Yorkshire pigs	NBH	16	CNC10160995	ENSSSCG00000016961	Landrace pigs	NBW	7	CNC10072494	ENSSSCG00000027030	Duroc pigs	TNB	4	CNC10042714	ENSSSCG00000042541
Yorkshire pigs	NBH	16	CNC10160995	ENSSSCG00000016963	Landrace pigs	NBW	9	CNCB10006818	ENSSSCG00000044288	Duroc pigs	TNB	4	CNC10042714	ENSSSCG00000040735
Yorkshire pigs	NBH	16	CNC10160995	ENSSSCG00000016968	Landrace pigs	NBW	9	CNCB10006818	ENSSSCG00000039446	Duroc pigs	TNB	4	CNC10042714	ENSSSCG00000026772
Yorkshire pigs	NBH	16	CNC10160995	ENSSSCG00000016971	Landrace pigs	NBW	9	CNCB10006818	ENSSSCG00000037946	Duroc pigs	TNB	4	CNC10042714	ENSSSCG00000006950
Yorkshire pigs	NBH	16	CNC10161412	ENSSSCG00000020528	Landrace pigs	NBW	9	CNCB10006818	ENSSSCG00000043151	Duroc pigs	TNB	4	CNC10042714	ENSSSCG00000031738
Yorkshire pigs	NBH	16	CNC10161412	ENSSSCG00000038248	Landrace pigs	NBW	9	CNCB10006818	ENSSSCG00000047928	Duroc pigs	TNB	5	CNCB10003799	ENSSSCG00000000159
Yorkshire pigs	NBH	16	CNC10161412	ENSSSCG00000036047	Landrace pigs	NBW	9	CNCB10006818	ENSSSCG00000023441	Duroc pigs	TNB	5	CNCB10003799	ENSSSCG00000036971
Yorkshire pigs	NBH	16	CNC10161412	ENSSSCG00000019667	Landrace pigs	NBW	9	CNCB10006818	ENSSSCG00000035140	Duroc pigs	TNB	5	CNCB10003799	ENSSSCG00000045300
Yorkshire pigs	NBH	16	CNC10161412	ENSSSCG00000017055	Landrace pigs	NBW	9	CNCB10006818	ENSSSCG00000042853	Duroc pigs	TNB	5	CNCB10003799	ENSSSCG00000041235
Yorkshire pigs	NBH	16	CNC10161412	ENSSSCG00000017057	Landrace pigs	NBW	9	CNCB10006818	ENSSSCG00000019970	Duroc pigs	TNB	5	CNCB10003799	ENSSSCG00000050871
Yorkshire pigs	NBH	16	CNC10161412	ENSSSCG00000034985	Landrace pigs	NBW	9	CNCB10006818	ENSSSCG00000045603	Duroc pigs	TNB	5	CNCB10003799	ENSSSCG00000000156
Yorkshire pigs	NBH	16	CNC10161412	ENSSSCG00000043306	Landrace pigs	NBW	9	CNCB10006818	ENSSSCG00000015639	Duroc pigs	TNB	5	CNCB10003799	ENSSSCG00000000157
Yorkshire pigs	NBH	16	CNC10161412	ENSSSCG00000041811	Landrace pigs	NBW	9	CNCB10006818	ENSSSCG00000037428	Duroc pigs	TNB	5	CNCB10003799	ENSSSCG00000000160
Yorkshire pigs	NBH	16	CNC10161412	ENSSSCG00000045910	Landrace pigs	NBW	9	CNCB10006818	ENSSSCG00000046459	Duroc pigs	TNB	5	CNCB10003799	ENSSSCG00000041669
Yorkshire pigs	NBH	16	CNC10161412	ENSSSCG00000051717	Landrace pigs	NBW	9	CNCB10006818	ENSSSCG00000042647	Duroc pigs	TNB	5	CNCB10003799	ENSSSCG00000048045
Yorkshire pigs	NBH	16	CNC10161412	ENSSSCG00000017053	Landrace pigs	NBW	9	CNCB10006818	ENSSSCG00000049668	Duroc pigs	TNB	5	CNCB10003799	ENSSSCG00000000164
Yorkshire pigs	NBH	16	CNC10161412	ENSSSCG00000048894	Landrace pigs	NBW	9	CNCB10006818	ENSSSCG00000046314	Duroc pigs	TNB	5	CNCB10003799	ENSSSCG00000038968
Yorkshire pigs	NBH	16	CNC10161412	ENSSSCG00000028875	Landrace pigs	NBW	9	CNCB10006818	ENSSSCG00000040824	Duroc pigs	TNB	5	CNCB10003799	ENSSSCG00000045128
Yorkshire pigs	NBH	16	CNC10161412	ENSSSCG00000017062	Landrace pigs	NBW	9	CNCB10006818	ENSSSCG00000051647	Duroc pigs	TNB	5	CNCB10003799	ENSSSCG00000040453
Yorkshire pigs	NBH	16	CNC10161412	ENSSSCG00000047890	Landrace pigs	NBW	9	CNCB10006818	ENSSSCG00000015286	Duroc pigs	TNB	5	CNCB10003799	ENSSSCG00000031866
Yorkshire pigs	NBH	16	CNC10161412	ENSSSCG00000043071	Landrace pigs	NBW	9	CNCB10006818	ENSSSCG00000038471	Duroc pigs	TNB	5	CNCB10003799	ENSSSCG00000000161
Yorkshire pigs	NBH	16	CNC10161412	ENSSSCG00000041963	Landrace pigs	NBW	9	CNCB10006818	ENSSSCG00000043246	Duroc pigs	TNB	5	CNCB10003799	ENSSSCG00000000162
Yorkshire pigs	NBH	16	CNC10161412	ENSSSCG00000017047	Landrace pigs	NBW	9	CNCB10006818	ENSSSCG00000021487	Duroc pigs	TNB	5	CNCB10003799	ENSSSCG00000039109
Yorkshire pigs	NBH	16	CNC10161412	ENSSSCG00000017051	Landrace pigs	NBW	9	CNCB10006818	ENSSSCG00000026547	Duroc pigs	TNB	5	CNCB10003799	ENSSSCG00000000167
Yorkshire pigs	NBH	16	CNC10161412	ENSSSCG00000017052	Landrace pigs	NBW	9	CNCB10006818	ENSSSCG00000022398	Duroc pigs	TNB	5	CNCB10003799	ENSSSCG00000024881
Yorkshire pigs	NBH	16	CNC10161412	ENSSSCG00000017054	Landrace pigs	NBW	9	CNCB10006818	ENSSSCG00000020783	Duroc pigs	TNB	5	CNCB10003799	ENSSSCG00000000171
Yorkshire pigs	NBH	16	CNC10161412	ENSSSCG00000017061	Landrace pigs	NBW	9	CNCB10006818	ENSSSCG00000021041	Duroc pigs	TNB	5	CNCB10003799	ENSSSCG00000000158
Yorkshire pigs	NBH	16	CNC10161412	ENSSSCG00000017063	Landrace pigs	NBW	9	CNCB10006818	ENSSSCG00000036352	Duroc pigs	TNB	5	CNCB10003799	ENSSSCG00000000169
Yorkshire pigs	NBH	16	CNC10161412	ENSSSCG00000050783	Landrace pigs	NBW	9	CNCB10006818	ENSSSCG00000015638	Duroc pigs	TNB	7	CNC10071227	ENSSSCG00000018194
Yorkshire pigs	NBH	16	CNC10161412	ENSSSCG00000017058	Landrace pigs	NBW	9	CNCB10006818	ENSSSCG00000039370	Duroc pigs	TNB	7	CNC10071227	ENSSSCG00000037209
Yorkshire pigs	NBH	16	CNC10161412	ENSSSCG00000038003	Landrace pigs	NBW	9	CNCB10006818	ENSSSCG00000015644	Duroc pigs	TNB	7	CNC10071227	ENSSSCG00000001788
Yorkshire pigs	NBH	17	CNC10170738	ENSSSCG00000037016	Landrace pigs	NBW	9	CNCB10006818	ENSSSCG00000031970	Duroc pigs	TNB	7	CNC10071227	ENSSSCG00000001790
Yorkshire pigs	NBH	17	CNC10170738	ENSSSCG00000038384	Landrace pigs	NBW	9	CNCB10006818	ENSSSCG00000015649	Duroc pigs	TNB	7	CNC10071227	ENSSSCG00000038491
Yorkshire pigs	NBH	17	CNC10170738	ENSSSCG00000047053	Landrace pigs	NBW	9	CNCB10006818	ENSSSCG00000015650	Duroc pigs	TNB	7	CNC10071227	ENSSSCG00000048932
Yorkshire pigs	NBH	17	CNC10170738	ENSSSCG00000045299	Landrace pigs	NBW	9	CNCB10006818	ENSSSCG00000022951	Duroc pigs	TNB	7	CNC10071227	ENSSSCG00000047393
Yorkshire pigs	NBH	17	CNC10170738	ENSSSCG00000007232	Landrace pigs	NBW	9	CNCB10006818	ENSSSCG00000015288	Duroc pigs	TNB	7	CNC10071227	ENSSSCG00000044046
Yorkshire pigs	NBH	17	CNC10170738	ENSSSCG00000007237	Landrace pigs	NBW	9	CNCB10006818	ENSSSCG00000015287	Duroc pigs	TNB	7	CNC10071227	ENSSSCG00000001798
Yorkshire pigs	NBH	17	CNC10170738	ENSSSCG00000042042	Landrace pigs	NBW	9	CNCB10006818	ENSSSCG00000015290	Duroc pigs	TNB	7	CNC10071227	ENSSSCG00000038929
Yorkshire pigs	NBH	17	CNC10170738	ENSSSCG00000032676	Landrace pigs	NBW	9	CNCB10006818	ENSSSCG00000025182	Duroc pigs	TNB	7	CNC10071227	ENSSSCG00000021587
Yorkshire pigs	NBH	17	CNC10170738	ENSSSCG00000051725	Landrace pigs	NBW	9	CNCB10006818	ENSSSCG00000026269	Duroc pigs	TNB	7	CNC10071227	ENSSSCG00000001786
Yorkshire pigs	NBH	17	CNC10170738	ENSSSCG00000049357	Landrace pigs	NBW	9	CNCB10006818	ENSSSCG00000040720	Duroc pigs	TNB	7	CNC10071227	ENSSSCG00000001787
Yorkshire pigs	NBH	17	CNC10170738	ENSSSCG00000007260	Landrace pigs	NBW	9	CNCB10006818	ENSSSCG00000032017	Duroc pigs	TNB	7	CNC10071227	ENSSSCG00000001789
Yorkshire pigs	NBH	17	CNC10170738	ENSSSCG00000034263	Landrace pigs	NBW	9	CNCB10006818	ENSSSCG00000015648	Duroc pigs	TNB	7	CNC10071227	ENSSSCG00000001792
Yorkshire pigs	NBH	17	CNC10170738	ENSSSCG00000047940	Landrace pigs	NBW	9	CNCB10006818	ENSSSCG00000015291	Duroc pigs	TNB	7	CNC10071227	ENSSSCG00000031963
Yorkshire pigs	NBH	17	CNC10170738	ENSSSCG00000044750	Landrace pigs	NBW	9	CNCB10006818	ENSSSCG00000015645	Duroc pigs	TNB	7	CNC10071227	ENSSSCG00000001793
Yorkshire pigs	NBH	17	CNC10170738	ENSSSCG00000007268						Duroc pigs	TNB	7	CNC10071227	ENSSSCG00000001795
Yorkshire pigs	NBH	17	CNC10170738	ENSSSCG00000007235						Duroc pigs	TNB	7	CNC10071850	ENSSSCG00000043145
Yorkshire pigs	NBH	17	CNC10170738	ENSSSCG00000007231						Duroc pigs	TNB	7	CNC10071850	ENSSSCG00000046728
Yorkshire pigs	NBH	17	CNC10170738	ENSSSCG00000033613						Duroc pigs	TNB	7	CNC10071850	ENSSSCG00000020581
Yorkshire pigs	NBH	17	CNC10170738	ENSSSCG00000047246						Duroc pigs	TNB	7	CNC10071850	ENSSSCG00000043324
Yorkshire pigs	NBH	17	CNC10170738	ENSSSCG00000007236						Duroc pigs	TNB	7	CNC10071850	ENSSSCG00000019423
Yorkshire pigs	NBH	17	CNC10170738	ENSSSCG00000007239						Duroc pigs	TNB	7	CNC10071850	ENSSSCG00000045763
Yorkshire pigs	NBH	17	CNC10170738	ENSSSCG00000007240						Duroc pigs	TNB	7	CNC10071850	ENSSSCG00000002254
Yorkshire pigs	NBH	17	CNC10170738	ENSSSCG00000007243						Duroc pigs	TNB	7	CNC10071850	ENSSSCG00000045177
Yorkshire pigs	NBH	17	CNC10170738	ENSSSCG00000007244						Duroc pigs	TNB	7	CNC10071850	ENSSSCG00000042414
Yorkshire pigs	NBH	17	CNC10170738	ENSSSCG00000007247						Duroc pigs	TNB	7	CNC10071850	ENSSSCG00000042413
Yorkshire pigs	NBH	17	CNC10170738	ENSSSCG00000007252						Duroc pigs	TNB	7	CNC10071850	ENSSSCG00000034829
Yorkshire pigs	NBH	17	CNC10170738	ENSSSCG00000007256						Duroc pigs	TNB	7	CNC10071850	ENSSSCG00000051256
Yorkshire pigs	NBH	17	CNC10170738	ENSSSCG00000029714						Duroc pigs	TNB	7	CNC10071850	ENSSSCG00000043270
Yorkshire pigs	NBH	17	CNC10170738	ENSSSCG00000026137						Duroc pigs	TNB	7	CNC10071850	ENSSSCG00000049569
Yorkshire pigs	NBH	17	CNC10170738	ENSSSCG00000029295						Duroc pigs	TNB	7	CNC10071850	ENSSSCG00000002257
Yorkshire pigs	NBH	17	CNC10170738	ENSSSCG00000007259						Duroc pigs	TNB	8	CNC10080661	ENSSSCG00000035143
Yorkshire pigs	NBH	17	CNC10170738	ENSSSCG00000024787						Duroc pigs	TNB	8	CNC10080661	ENSSSCG00000036025
Yorkshire pigs	NBH	17	CNC10170738	ENSSSCG00000007261						Duroc pigs	TNB	8	CNC10080661	ENSSSCG00000044190
Yorkshire pigs	NBH	17	CNC10170738	ENSSSCG00000007263						Duroc pigs	TNB	8	CNC10080661	ENSSSCG00000024428
Yorkshire pigs	NBH	17	CNC10170738	ENSSSCG00000029626						Duroc pigs	TNB	8	CNC10080661	ENSSSCG00000042573
Yorkshire pigs	NBH	17	CNC10170738	ENSSSCG00000034625						Duroc pigs	TNB	8	CNC10080661	ENSSSCG00000045169
Yorkshire pigs	NBH	17	CNC10170738	ENSSSCG00000007228						Duroc pigs	TNB	8	CNC10080661	ENSSSCG00000050133
Yorkshire pigs	NBH	17	CNC10170738	ENSSSCG00000035357						Duroc pigs	TNB	8	CNC10080661	ENSSSCG00000031454
Yorkshire pigs	NBH	17	CNC10170738	ENSSSCG00000007246						Duroc pigs	TNB	8	CNC10080661	ENSSSCG00000046353
Yorkshire pigs	NBH	17	CNC10170738	ENSSSCG00000007248						Duroc pigs	TNB	8	CNC10080661	ENSSSCG00000008788
Yorkshire pigs	NBH	17	CNC10170738	ENSSSCG00000007249						Duroc pigs	TNB	8	CNC10080661	ENSSSCG00000029385
Yorkshire pigs	NBH	17	CNC10170738	ENSSSCG00000007253						Duroc pigs	TNB	8	CNC10080661	ENSSSCG00000030150
Yorkshire pigs	NBH	17	CNC10170738	ENSSSCG00000034812						Duroc pigs	TNB	8	CNC10080661	ENSSSCG00000008792
Yorkshire pigs	NBH	17	CNC10170738	ENSSSCG00000025052						Duroc pigs	TNB	8	CNC10080661	ENSSSCG00000045896
Yorkshire pigs	NBH	17	CNC10170738	ENSSSCG00000007264						Duroc pigs	TNB	8	CNC10080661	ENSSSCG00000051732
Yorkshire pigs	NBH	17	CNC10170738	ENSSSCG00000007262						Duroc pigs	TNB	8	CNC10080661	ENSSSCG00000045856
Yorkshire pigs	NBH	17	CNC10170738	ENSSSCG00000027410						Duroc pigs	TNB	8	CNC10080661	ENSSSCG00000022945
Yorkshire pigs	NBH	17	CNC10170738	ENSSSCG00000021769						Duroc pigs	TNB	8	CNC10080661	ENSSSCG00000047002
Yorkshire pigs	NBH	17	CNC10170738	ENSSSCG00000007238						Duroc pigs	TNB	8	CNC10080661	ENSSSCG00000026297
Yorkshire pigs	NBH	2	CNC10022973	ENSSSCG00000045546						Duroc pigs	TNB	8	CNC10080661	ENSSSCG00000021793
Yorkshire pigs	NBH	2	CNC10022973	ENSSSCG00000047917						Duroc pigs	TNB	8	CNC10080661	ENSSSCG00000033602
Yorkshire pigs	NBH	2	CNC10022973	ENSSSCG00000042271						Duroc pigs	TNB	8	CNC10080661	ENSSSCG00000023112
Yorkshire pigs	NBH	2	CNC10022973	ENSSSCG00000018618						Duroc pigs	TNB	8	CNC10080661	ENSSSCG00000008794
Yorkshire pigs	NBH	2	CNC10022973	ENSSSCG00000042630						Duroc pigs	TNB	8	CNC10080661	ENSSSCG00000008796
Yorkshire pigs	NBH	2	CNC10022973	ENSSSCG00000044732						Duroc pigs	TNB	8	CNC10080661	ENSSSCG00000024496
Yorkshire pigs	NBH	2	CNC10022973	ENSSSCG00000014323						Duroc pigs	TNB	8	CNC10080661	ENSSSCG00000022168
Yorkshire pigs	NBH	2	CNC10022973	ENSSSCG00000035776						Duroc pigs	TNB	8	CNC10080661	ENSSSCG00000008799
Yorkshire pigs	NBH	2	CNC10022973	ENSSSCG00000040026						Duroc pigs	TNB	9	CNCB10006699	ENSSSCG00000047429
Yorkshire pigs	NBH	2	CNC10022973	ENSSSCG00000023647						Duroc pigs	TNB	9	CNCB10006699	ENSSSCG00000036867
Yorkshire pigs	NBH	2	CNC10022973	ENSSSCG00000014326						Duroc pigs	TNB	9	CNCB10006699	ENSSSCG00000027905
Yorkshire pigs	NBH	2	CNC10022973	ENSSSCG00000021092						Duroc pigs	TNB	9	CNCB10006699	ENSSSCG00000049753
Yorkshire pigs	NBH	2	CNC10022973	ENSSSCG00000050290						Duroc pigs	TNB	9	CNCB10006699	ENSSSCG00000042170
Yorkshire pigs	NBH	2	CNC10022973	ENSSSCG00000014324						Duroc pigs	TNB	9	CNCB10006699	ENSSSCG00000047220
Yorkshire pigs	NBH	2	CNC10022973	ENSSSCG00000026421						Duroc pigs	TNB	9	CNCB10006699	ENSSSCG00000015054
Yorkshire pigs	NBH	2	CNC10022973	ENSSSCG00000027997						Duroc pigs	TNB	9	CNCB10006699	ENSSSCG00000015056
Yorkshire pigs	NBH	2	CNC10022973	ENSSSCG00000014327						Duroc pigs	TNB	9	CNCB10006699	ENSSSCG00000044265
Yorkshire pigs	NBH	2	CNC10022973	ENSSSCG00000014325						Duroc pigs	TNB	9	CNCB10006699	ENSSSCG00000042712
Yorkshire pigs	NBH	2	CNC10022973	ENSSSCG00000014329						Duroc pigs	TNB	9	CNCB10006699	ENSSSCG00000041499
Yorkshire pigs	NBH	2	CNC10022973	ENSSSCG00000051455						Duroc pigs	TNB	9	CNCB10006699	ENSSSCG00000026203
Yorkshire pigs	NBH	2	CNC10022973	ENSSSCG00000023691						Duroc pigs	TNB	9	CNCB10006699	ENSSSCG00000043149
Yorkshire pigs	NBH	2	CNC10022973	ENSSSCG00000014335						Duroc pigs	TNB	9	CNCB10006699	ENSSSCG00000043917
Yorkshire pigs	NBH	2	CNC10022973	ENSSSCG00000014321						Duroc pigs	TNB	9	CNCB10006699	ENSSSCG00000051653
Yorkshire pigs	NBH	2	CNC10022973	ENSSSCG00000051547						Duroc pigs	TNB	9	CNCB10006699	ENSSSCG00000030095
Yorkshire pigs	NBH	2	CNC10022973	ENSSSCG00000029125						Duroc pigs	TNB	9	CNCB10006699	ENSSSCG00000029043
Yorkshire pigs	NBH	2	CNC10022973	ENSSSCG00000014331						Duroc pigs	TNB	9	CNCB10006699	ENSSSCG00000031831
Yorkshire pigs	NBH	2	CNC10022973	ENSSSCG00000014318						Duroc pigs	TNB	9	CNCB10006818	ENSSSCG00000044288
Yorkshire pigs	NBH	2	CNC10022973	ENSSSCG00000032423						Duroc pigs	TNB	9	CNCB10006818	ENSSSCG00000039446
Yorkshire pigs	NBH	4	CNC10041283	ENSSSCG00000037048						Duroc pigs	TNB	9	CNCB10006818	ENSSSCG00000037946
Yorkshire pigs	NBH	4	CNC10041283	ENSSSCG00000045839						Duroc pigs	TNB	9	CNCB10006818	ENSSSCG00000043151
Yorkshire pigs	NBH	4	CNC10041283	ENSSSCG00000045867						Duroc pigs	TNB	9	CNCB10006818	ENSSSCG00000047928
Yorkshire pigs	NBH	4	CNC10041283	ENSSSCG00000041325						Duroc pigs	TNB	9	CNCB10006818	ENSSSCG00000023441
Yorkshire pigs	NBH	4	CNC10041283	ENSSSCG00000045745						Duroc pigs	TNB	9	CNCB10006818	ENSSSCG00000035140
Yorkshire pigs	NBH	4	CNC10041283	ENSSSCG00000044324						Duroc pigs	TNB	9	CNCB10006818	ENSSSCG00000042853
Yorkshire pigs	NBH	4	CNC10041283	ENSSSCG00000006172						Duroc pigs	TNB	9	CNCB10006818	ENSSSCG00000019970
Yorkshire pigs	NBH	4	CNC10041283	ENSSSCG00000006169						Duroc pigs	TNB	9	CNCB10006818	ENSSSCG00000045603
Yorkshire pigs	NBH	4	CNC10041283	ENSSSCG00000034242						Duroc pigs	TNB	9	CNCB10006818	ENSSSCG00000015639
Yorkshire pigs	NBH	4	CNC10041283	ENSSSCG00000006171						Duroc pigs	TNB	9	CNCB10006818	ENSSSCG00000037428
Yorkshire pigs	NBH	4	CNCB10003579	ENSSSCG00000049503						Duroc pigs	TNB	9	CNCB10006818	ENSSSCG00000046459
Yorkshire pigs	NBH	4	CNCB10003579	ENSSSCG00000040782						Duroc pigs	TNB	9	CNCB10006818	ENSSSCG00000042647
Yorkshire pigs	NBH	4	CNCB10003579	ENSSSCG00000006664						Duroc pigs	TNB	9	CNCB10006818	ENSSSCG00000049668
Yorkshire pigs	NBH	4	CNCB10003579	ENSSSCG00000006665						Duroc pigs	TNB	9	CNCB10006818	ENSSSCG00000046314
Yorkshire pigs	NBH	4	CNCB10003579	ENSSSCG00000037533						Duroc pigs	TNB	9	CNCB10006818	ENSSSCG00000040824
Yorkshire pigs	NBH	4	CNCB10003579	ENSSSCG00000034598						Duroc pigs	TNB	9	CNCB10006818	ENSSSCG00000051647
Yorkshire pigs	NBH	4	CNCB10003579	ENSSSCG00000051323						Duroc pigs	TNB	9	CNCB10006818	ENSSSCG00000015286
Yorkshire pigs	NBH	4	CNCB10003579	ENSSSCG00000039615						Duroc pigs	TNB	9	CNCB10006818	ENSSSCG00000038471
Yorkshire pigs	NBH	4	CNCB10003579	ENSSSCG00000043747						Duroc pigs	TNB	9	CNCB10006818	ENSSSCG00000043246
Yorkshire pigs	NBH	4	CNCB10003579	ENSSSCG00000032769						Duroc pigs	TNB	9	CNCB10006818	ENSSSCG00000021487
Yorkshire pigs	NBH	4	CNCB10003579	ENSSSCG00000035429						Duroc pigs	TNB	9	CNCB10006818	ENSSSCG00000026547
Yorkshire pigs	NBH	4	CNCB10003579	ENSSSCG00000031262						Duroc pigs	TNB	9	CNCB10006818	ENSSSCG00000022398
Yorkshire pigs	NBH	4	CNCB10003579	ENSSSCG00000037823						Duroc pigs	TNB	9	CNCB10006818	ENSSSCG00000020783
Yorkshire pigs	NBH	4	CNCB10003579	ENSSSCG00000028509						Duroc pigs	TNB	9	CNCB10006818	ENSSSCG00000021041
Yorkshire pigs	NBH	4	CNCB10003579	ENSSSCG00000006685						Duroc pigs	TNB	9	CNCB10006818	ENSSSCG00000036352
Yorkshire pigs	NBH	4	CNCB10003579	ENSSSCG00000006690						Duroc pigs	TNB	9	CNCB10006818	ENSSSCG00000015638
Yorkshire pigs	NBH	4	CNCB10003579	ENSSSCG00000050955						Duroc pigs	TNB	9	CNCB10006818	ENSSSCG00000039370
Yorkshire pigs	NBH	4	CNCB10003579	ENSSSCG00000036921						Duroc pigs	TNB	9	CNCB10006818	ENSSSCG00000015644
Yorkshire pigs	NBH	4	CNCB10003579	ENSSSCG00000036239						Duroc pigs	TNB	9	CNCB10006818	ENSSSCG00000031970
Yorkshire pigs	NBH	4	CNCB10003579	ENSSSCG00000006649						Duroc pigs	TNB	9	CNCB10006818	ENSSSCG00000015649
Yorkshire pigs	NBH	4	CNCB10003579	ENSSSCG00000038558						Duroc pigs	TNB	9	CNCB10006818	ENSSSCG00000015650
Yorkshire pigs	NBH	4	CNCB10003579	ENSSSCG00000006651						Duroc pigs	TNB	9	CNCB10006818	ENSSSCG00000022951
Yorkshire pigs	NBH	4	CNCB10003579	ENSSSCG00000029230						Duroc pigs	TNB	9	CNCB10006818	ENSSSCG00000015288
Yorkshire pigs	NBH	4	CNCB10003579	ENSSSCG00000026395						Duroc pigs	TNB	9	CNCB10006818	ENSSSCG00000015287
Yorkshire pigs	NBH	4	CNCB10003579	ENSSSCG00000030119						Duroc pigs	TNB	9	CNCB10006818	ENSSSCG00000015290
Yorkshire pigs	NBH	4	CNCB10003579	ENSSSCG00000038374						Duroc pigs	TNB	9	CNCB10006818	ENSSSCG00000025182
Yorkshire pigs	NBH	4	CNCB10003579	ENSSSCG00000045950						Duroc pigs	TNB	9	CNCB10006818	ENSSSCG00000026269
Yorkshire pigs	NBH	4	CNCB10003579	ENSSSCG00000049589						Duroc pigs	TNB	9	CNCB10006818	ENSSSCG00000040720
Yorkshire pigs	NBH	4	CNCB10003579	ENSSSCG00000022784						Duroc pigs	TNB	9	CNCB10006818	ENSSSCG00000032017
Yorkshire pigs	NBH	4	CNCB10003579	ENSSSCG00000006666						Duroc pigs	TNB	9	CNCB10006818	ENSSSCG00000015648
Yorkshire pigs	NBH	4	CNCB10003579	ENSSSCG00000006667						Duroc pigs	TNB	9	CNCB10006818	ENSSSCG00000015291
Yorkshire pigs	NBH	4	CNCB10003579	ENSSSCG00000047083						Duroc pigs	TNB	9	CNCB10006818	ENSSSCG00000015645
Yorkshire pigs	NBH	4	CNCB10003579	ENSSSCG00000036469						Duroc pigs	NBH	1	CNC10013534	ENSSSCG00000045943
Yorkshire pigs	NBH	4	CNCB10003579	ENSSSCG00000006678						Duroc pigs	NBH	1	CNC10013534	ENSSSCG00000044998
Yorkshire pigs	NBH	4	CNCB10003579	ENSSSCG00000006679						Duroc pigs	NBH	1	CNC10013534	ENSSSCG00000041460
Yorkshire pigs	NBH	4	CNCB10003579	ENSSSCG00000006682						Duroc pigs	NBH	1	CNC10013534	ENSSSCG00000047931
Yorkshire pigs	NBH	4	CNCB10003579	ENSSSCG00000026502						Duroc pigs	NBH	1	CNC10013534	ENSSSCG00000045376
Yorkshire pigs	NBH	4	CNCB10003579	ENSSSCG00000006687						Duroc pigs	NBH	1	CNC10013534	ENSSSCG00000033970
Yorkshire pigs	NBH	4	CNCB10003579	ENSSSCG00000006688						Duroc pigs	NBH	1	CNC10013534	ENSSSCG00000046948
Yorkshire pigs	NBH	4	CNCB10003579	ENSSSCG00000006689						Duroc pigs	NBH	1	CNC10013534	ENSSSCG00000047397
Yorkshire pigs	NBH	4	CNCB10003579	ENSSSCG00000037355						Duroc pigs	NBH	1	CNC10013534	ENSSSCG00000005002
Yorkshire pigs	NBH	4	CNCB10003579	ENSSSCG00000043346						Duroc pigs	NBH	1	CNC10013534	ENSSSCG00000041258
Yorkshire pigs	NBH	4	CNCB10003579	ENSSSCG00000006694						Duroc pigs	NBW	15	CNC10151419	ENSSSCG00000043178
Yorkshire pigs	NBH	4	CNCB10003579	ENSSSCG00000006696						Duroc pigs	NBW	15	CNC10151419	ENSSSCG00000044287
Yorkshire pigs	NBH	4	CNCB10003579	ENSSSCG00000006697						Duroc pigs	NBW	15	CNC10151419	ENSSSCG00000032755
Yorkshire pigs	NBH	4	CNCB10003579	ENSSSCG00000033862						Duroc pigs	NBW	15	CNC10151419	ENSSSCG00000036729
Yorkshire pigs	NBH	4	CNCB10003579	ENSSSCG00000006702						Duroc pigs	NBW	15	CNC10151419	ENSSSCG00000046097
Yorkshire pigs	NBH	4	CNCB10003579	ENSSSCG00000006703						Duroc pigs	NBW	15	CNC10151419	ENSSSCG00000020538
Yorkshire pigs	NBH	4	CNCB10003579	ENSSSCG00000006648						Duroc pigs	NBW	15	CNC10151419	ENSSSCG00000050752
Yorkshire pigs	NBH	4	CNCB10003579	ENSSSCG00000030291						Duroc pigs	NBW	15	CNC10151419	ENSSSCG00000045342
Yorkshire pigs	NBH	4	CNCB10003579	ENSSSCG00000028297						Duroc pigs	NBW	15	CNC10151419	ENSSSCG00000048626
Yorkshire pigs	NBH	4	CNCB10003579	ENSSSCG00000035209						Duroc pigs	NBW	15	CNC10151419	ENSSSCG00000042024
Yorkshire pigs	NBH	4	CNCB10003579	ENSSSCG00000027875						Duroc pigs	NBW	15	CNC10151419	ENSSSCG00000021938
Yorkshire pigs	NBH	4	CNCB10003579	ENSSSCG00000006661						Duroc pigs	NBW	15	CNC10151419	ENSSSCG00000015879
Yorkshire pigs	NBH	4	CNCB10003579	ENSSSCG00000006663						Duroc pigs	NBW	15	CNC10151419	ENSSSCG00000015883
Yorkshire pigs	NBH	4	CNCB10003579	ENSSSCG00000006691						Duroc pigs	NBW	15	CNC10151419	ENSSSCG00000015874
Yorkshire pigs	NBH	4	CNCB10003579	ENSSSCG00000006698						Duroc pigs	NBW	15	CNC10151419	ENSSSCG00000015876
Yorkshire pigs	NBH	4	CNCB10003579	ENSSSCG00000006701						Duroc pigs	NBW	15	CNC10151419	ENSSSCG00000015878
Yorkshire pigs	NBH	4	CNCB10003579	ENSSSCG00000006653						Duroc pigs	NBW	15	CNC10151419	ENSSSCG00000038605
Yorkshire pigs	NBH	4	CNCB10003579	ENSSSCG00000039314						Duroc pigs	NBW	15	CNC10151419	ENSSSCG00000035702
Yorkshire pigs	NBH	4	CNCB10003579	ENSSSCG00000006693						Duroc pigs	NBW	15	CNC10151419	ENSSSCG00000015882
Yorkshire pigs	NBH	4	CNC10042060	ENSSSCG00000006664						Duroc pigs	NBW	15	CNC10151419	ENSSSCG00000036050
Yorkshire pigs	NBH	4	CNC10042060	ENSSSCG00000006665						Duroc pigs	NBW	15	CNC10151419	ENSSSCG00000021956
Yorkshire pigs	NBH	4	CNC10042060	ENSSSCG00000037533						Duroc pigs	NBW	15	CNC10151419	ENSSSCG00000015880
Yorkshire pigs	NBH	4	CNC10042060	ENSSSCG00000034598						Duroc pigs	NBW	15	CNC10151528	ENSSSCG00000015895
Yorkshire pigs	NBH	4	CNC10042060	ENSSSCG00000051323						Duroc pigs	NBW	15	CNC10151528	ENSSSCG00000026033
Yorkshire pigs	NBH	4	CNC10042060	ENSSSCG00000039615						Duroc pigs	NBW	15	CNC10151528	ENSSSCG00000044821
Yorkshire pigs	NBH	4	CNC10042060	ENSSSCG00000043747						Duroc pigs	NBW	15	CNC10151528	ENSSSCG00000047423
Yorkshire pigs	NBH	4	CNC10042060	ENSSSCG00000032769						Duroc pigs	NBW	15	CNC10151528	ENSSSCG00000037810
Yorkshire pigs	NBH	4	CNC10042060	ENSSSCG00000035429						Duroc pigs	NBW	15	CNC10151528	ENSSSCG00000015896
Yorkshire pigs	NBH	4	CNC10042060	ENSSSCG00000031262						Duroc pigs	NBW	15	CNC10151528	ENSSSCG00000027472
Yorkshire pigs	NBH	4	CNC10042060	ENSSSCG00000037823						Duroc pigs	NBW	15	CNC10151528	ENSSSCG00000045707
Yorkshire pigs	NBH	4	CNC10042060	ENSSSCG00000028509						Duroc pigs	NBW	15	CNC10151528	ENSSSCG00000015893
Yorkshire pigs	NBH	4	CNC10042060	ENSSSCG00000006685						Duroc pigs	NBW	15	CNC10151528	ENSSSCG00000015894
Yorkshire pigs	NBH	4	CNC10042060	ENSSSCG00000006690						Duroc pigs	NBW	15	CNC10151528	ENSSSCG00000015897
Yorkshire pigs	NBH	4	CNC10042060	ENSSSCG00000050955						Duroc pigs	NBW	15	CNC10151528	ENSSSCG00000034262
Yorkshire pigs	NBH	4	CNC10042060	ENSSSCG00000036921						Duroc pigs	NBW	15	CNC10151528	ENSSSCG00000015898
Yorkshire pigs	NBH	4	CNC10042060	ENSSSCG00000036239						Duroc pigs	NBW	2	CNCB10002120	ENSSSCG00000046141
Yorkshire pigs	NBH	4	CNC10042060	ENSSSCG00000047201						Duroc pigs	NBW	2	CNCB10002120	ENSSSCG00000014222
Yorkshire pigs	NBH	4	CNC10042060	ENSSSCG00000031377						Duroc pigs	NBW	2	CNCB10002120	ENSSSCG00000047293
Yorkshire pigs	NBH	4	CNC10042060	ENSSSCG00000029963						Duroc pigs	NBW	2	CNCB10002120	ENSSSCG00000045259
Yorkshire pigs	NBH	4	CNC10042060	ENSSSCG00000049559						Duroc pigs	NBW	2	CNCB10002120	ENSSSCG00000047037
Yorkshire pigs	NBH	4	CNC10042060	ENSSSCG00000022784						Duroc pigs	NBW	2	CNCB10002120	ENSSSCG00000014214
Yorkshire pigs	NBH	4	CNC10042060	ENSSSCG00000006666						Duroc pigs	NBW	2	CNCB10002120	ENSSSCG00000029866
Yorkshire pigs	NBH	4	CNC10042060	ENSSSCG00000006667						Duroc pigs	NBW	2	CNCB10002120	ENSSSCG00000014217
Yorkshire pigs	NBH	4	CNC10042060	ENSSSCG00000047083						Duroc pigs	NBW	2	CNCB10002120	ENSSSCG00000038141
Yorkshire pigs	NBH	4	CNC10042060	ENSSSCG00000036469						Duroc pigs	NBW	2	CNCB10002120	ENSSSCG00000033912
Yorkshire pigs	NBH	4	CNC10042060	ENSSSCG00000006678						Duroc pigs	NBW	2	CNCB10002120	ENSSSCG00000037595
Yorkshire pigs	NBH	4	CNC10042060	ENSSSCG00000006679						Duroc pigs	NBW	2	CNCB10002120	ENSSSCG00000048064
Yorkshire pigs	NBH	4	CNC10042060	ENSSSCG00000006682						Duroc pigs	NBW	2	CNCB10002120	ENSSSCG00000046462
Yorkshire pigs	NBH	4	CNC10042060	ENSSSCG00000026502						Duroc pigs	NBW	2	CNCB10002120	ENSSSCG00000014215
Yorkshire pigs	NBH	4	CNC10042060	ENSSSCG00000006687						Duroc pigs	NBW	2	CNCB10002120	ENSSSCG00000038156
Yorkshire pigs	NBH	4	CNC10042060	ENSSSCG00000006688						Duroc pigs	NBW	2	CNCB10002120	ENSSSCG00000014219
Yorkshire pigs	NBH	4	CNC10042060	ENSSSCG00000006689						Duroc pigs	NBW	2	CNCB10002120	ENSSSCG00000014221
Yorkshire pigs	NBH	4	CNC10042060	ENSSSCG00000037355						Duroc pigs	NBW	2	CNCB10002120	ENSSSCG00000014223
Yorkshire pigs	NBH	4	CNC10042060	ENSSSCG00000043346						Duroc pigs	NBW	2	CNCB10002120	ENSSSCG00000050647
Yorkshire pigs	NBH	4	CNC10042060	ENSSSCG00000006694						Duroc pigs	NBW	2	CNCB10002120	ENSSSCG00000041901
Yorkshire pigs	NBH	4	CNC10042060	ENSSSCG00000006696						Duroc pigs	NBW	2	CNCB10002120	ENSSSCG00000014224
Yorkshire pigs	NBH	4	CNC10042060	ENSSSCG00000006697
Yorkshire pigs	NBH	4	CNC10042060	ENSSSCG00000033862
Yorkshire pigs	NBH	4	CNC10042060	ENSSSCG00000006702
Yorkshire pigs	NBH	4	CNC10042060	ENSSSCG00000006703
Yorkshire pigs	NBH	4	CNC10042060	ENSSSCG00000006704
Yorkshire pigs	NBH	4	CNC10042060	ENSSSCG00000020964
Yorkshire pigs	NBH	4	CNC10042060	ENSSSCG00000028297
Yorkshire pigs	NBH	4	CNC10042060	ENSSSCG00000006661
Yorkshire pigs	NBH	4	CNC10042060	ENSSSCG00000006663
Yorkshire pigs	NBH	4	CNC10042060	ENSSSCG00000006691
Yorkshire pigs	NBH	4	CNC10042060	ENSSSCG00000006698
Yorkshire pigs	NBH	4	CNC10042060	ENSSSCG00000006701
Yorkshire pigs	NBH	4	CNC10042060	ENSSSCG00000006693
Yorkshire pigs	NBH	4	CNC10042060	ENSSSCG00000024481
Yorkshire pigs	NBH	5	CNCB10003799	ENSSSCG00000000159
Yorkshire pigs	NBH	5	CNCB10003799	ENSSSCG00000036971
Yorkshire pigs	NBH	5	CNCB10003799	ENSSSCG00000045300
Yorkshire pigs	NBH	5	CNCB10003799	ENSSSCG00000041235
Yorkshire pigs	NBH	5	CNCB10003799	ENSSSCG00000050871
Yorkshire pigs	NBH	5	CNCB10003799	ENSSSCG00000000156
Yorkshire pigs	NBH	5	CNCB10003799	ENSSSCG00000000157
Yorkshire pigs	NBH	5	CNCB10003799	ENSSSCG00000000160
Yorkshire pigs	NBH	5	CNCB10003799	ENSSSCG00000041669
Yorkshire pigs	NBH	5	CNCB10003799	ENSSSCG00000048045
Yorkshire pigs	NBH	5	CNCB10003799	ENSSSCG00000000164
Yorkshire pigs	NBH	5	CNCB10003799	ENSSSCG00000038968
Yorkshire pigs	NBH	5	CNCB10003799	ENSSSCG00000045128
Yorkshire pigs	NBH	5	CNCB10003799	ENSSSCG00000040453
Yorkshire pigs	NBH	5	CNCB10003799	ENSSSCG00000031866
Yorkshire pigs	NBH	5	CNCB10003799	ENSSSCG00000000161
Yorkshire pigs	NBH	5	CNCB10003799	ENSSSCG00000000162
Yorkshire pigs	NBH	5	CNCB10003799	ENSSSCG00000039109
Yorkshire pigs	NBH	5	CNCB10003799	ENSSSCG00000000167
Yorkshire pigs	NBH	5	CNCB10003799	ENSSSCG00000024881
Yorkshire pigs	NBH	5	CNCB10003799	ENSSSCG00000000171
Yorkshire pigs	NBH	5	CNCB10003799	ENSSSCG00000000158
Yorkshire pigs	NBH	5	CNCB10003799	ENSSSCG00000000169
Yorkshire pigs	NBH	7	CNC10072710	ENSSSCG00000019232
Yorkshire pigs	NBH	7	CNC10072710	ENSSSCG00000018805
Yorkshire pigs	NBH	7	CNC10072710	ENSSSCG00000001748
Yorkshire pigs	NBH	7	CNC10072710	ENSSSCG00000001749
Yorkshire pigs	NBH	7	CNC10072710	ENSSSCG00000051525
Yorkshire pigs	NBH	7	CNC10072710	ENSSSCG00000047312
Yorkshire pigs	NBH	7	CNC10072710	ENSSSCG00000020311
Yorkshire pigs	NBH	7	CNC10072710	ENSSSCG00000047070
Yorkshire pigs	NBH	7	CNC10072710	ENSSSCG00000047190
Yorkshire pigs	NBH	7	CNC10072710	ENSSSCG00000032524
Yorkshire pigs	NBH	7	CNC10072710	ENSSSCG00000042203
Yorkshire pigs	NBH	7	CNC10072710	ENSSSCG00000049456
Yorkshire pigs	NBH	7	CNC10072710	ENSSSCG00000025488
Yorkshire pigs	NBH	7	CNC10072710	ENSSSCG00000002622
Yorkshire pigs	NBH	7	CNC10072710	ENSSSCG00000002623
Yorkshire pigs	NBH	7	CNC10072710	ENSSSCG00000002627
Yorkshire pigs	NBH	7	CNC10072710	ENSSSCG00000023467
Yorkshire pigs	NBH	7	CNC10072710	ENSSSCG00000002629
Yorkshire pigs	NBH	7	CNC10072710	ENSSSCG00000044673
Yorkshire pigs	NBH	7	CNC10072710	ENSSSCG00000001752
Yorkshire pigs	NBH	7	CNC10072710	ENSSSCG00000001751
Yorkshire pigs	NBH	7	CNC10072710	ENSSSCG00000001755
Yorkshire pigs	NBH	7	CNC10072710	ENSSSCG00000001756
Yorkshire pigs	NBH	7	CNC10072710	ENSSSCG00000001746
Yorkshire pigs	NBH	7	CNC10072710	ENSSSCG00000002620
Yorkshire pigs	NBH	7	CNC10072710	ENSSSCG00000038401
Yorkshire pigs	NBH	7	CNC10072710	ENSSSCG00000002628
Yorkshire pigs	NBH	7	CNC10072710	ENSSSCG00000032538
Yorkshire pigs	NBH	7	CNC10072710	ENSSSCG00000024149
Yorkshire pigs	NBH	7	CNC10072710	ENSSSCG00000036924
Yorkshire pigs	NBH	7	CNC10072710	ENSSSCG00000001750
Yorkshire pigs	NBH	7	CNC10071311	ENSSSCG00000019173
Yorkshire pigs	NBH	7	CNC10071311	ENSSSCG00000044977
Yorkshire pigs	NBH	7	CNC10071311	ENSSSCG00000020471
Yorkshire pigs	NBH	7	CNC10071311	ENSSSCG00000036100
Yorkshire pigs	NBH	7	CNC10071311	ENSSSCG00000001847
Yorkshire pigs	NBH	7	CNC10071311	ENSSSCG00000030213
Yorkshire pigs	NBH	7	CNC10071311	ENSSSCG00000001858
Yorkshire pigs	NBH	7	CNC10071311	ENSSSCG00000045165
Yorkshire pigs	NBH	7	CNC10071311	ENSSSCG00000048453
Yorkshire pigs	NBH	7	CNC10071311	ENSSSCG00000039452
Yorkshire pigs	NBH	7	CNC10071311	ENSSSCG00000001838
Yorkshire pigs	NBH	7	CNC10071311	ENSSSCG00000046185
Yorkshire pigs	NBH	7	CNC10071311	ENSSSCG00000048159
Yorkshire pigs	NBH	7	CNC10071311	ENSSSCG00000001840
Yorkshire pigs	NBH	7	CNC10071311	ENSSSCG00000001844
Yorkshire pigs	NBH	7	CNC10071311	ENSSSCG00000001848
Yorkshire pigs	NBH	7	CNC10071311	ENSSSCG00000001849
Yorkshire pigs	NBH	7	CNC10071311	ENSSSCG00000001852
Yorkshire pigs	NBH	7	CNC10071311	ENSSSCG00000031719
Yorkshire pigs	NBH	7	CNC10071311	ENSSSCG00000031810
Yorkshire pigs	NBH	7	CNC10071311	ENSSSCG00000033954
Yorkshire pigs	NBH	7	CNC10071311	ENSSSCG00000033348
Yorkshire pigs	NBH	7	CNC10071311	ENSSSCG00000001835
Yorkshire pigs	NBH	7	CNC10071311	ENSSSCG00000001837
Yorkshire pigs	NBH	7	CNC10071311	ENSSSCG00000001836
Yorkshire pigs	NBH	7	CNC10071311	ENSSSCG00000001841
Yorkshire pigs	NBH	7	CNC10071311	ENSSSCG00000040355
Yorkshire pigs	NBH	7	CNC10071311	ENSSSCG00000027052
Yorkshire pigs	NBH	7	CNC10071311	ENSSSCG00000001846
Yorkshire pigs	NBH	7	CNC10071311	ENSSSCG00000030174
Yorkshire pigs	NBH	7	CNC10071311	ENSSSCG00000001850
Yorkshire pigs	NBH	7	CNC10071311	ENSSSCG00000037307
Yorkshire pigs	NBH	7	CNC10071311	ENSSSCG00000027457
Yorkshire pigs	NBH	7	CNC10071311	ENSSSCG00000044227
Yorkshire pigs	NBH	7	CNC10071311	ENSSSCG00000001863
Yorkshire pigs	NBH	7	CNC10071311	ENSSSCG00000001862
Yorkshire pigs	NBH	7	CNC10071311	ENSSSCG00000021361
Yorkshire pigs	NBH	7	CNC10071311	ENSSSCG00000001865
Yorkshire pigs	NBW	1	CNC10011157	ENSSSCG00000048270
Yorkshire pigs	NBW	1	CNC10011157	ENSSSCG00000038704
Yorkshire pigs	NBW	1	CNC10011157	ENSSSCG00000046970
Yorkshire pigs	NBW	1	CNC10011157	ENSSSCG00000050146
Yorkshire pigs	NBW	1	CNC10011157	ENSSSCG00000046534
Yorkshire pigs	NBW	1	CNC10011157	ENSSSCG00000047243
Yorkshire pigs	NBW	1	CNC10011157	ENSSSCG00000050006
Yorkshire pigs	NBW	1	CNC10011157	ENSSSCG00000047735
Yorkshire pigs	NBW	1	CNC10011157	ENSSSCG00000004272
Yorkshire pigs	NBW	1	CNC10011157	ENSSSCG00000004274
Yorkshire pigs	NBW	1	CNC10011157	ENSSSCG00000004275
Yorkshire pigs	NBW	1	CNC10011157	ENSSSCG00000004276
Yorkshire pigs	NBW	1	CNC10011157	ENSSSCG00000004270
Yorkshire pigs	NBW	1	CNC10011157	ENSSSCG00000044472
Yorkshire pigs	NBW	1	CNC10012965	ENSSSCG00000047797
Yorkshire pigs	NBW	1	CNC10012965	ENSSSCG00000048151
Yorkshire pigs	NBW	1	CNC10012965	ENSSSCG00000044556
Yorkshire pigs	NBW	1	CNC10012965	ENSSSCG00000034069
Yorkshire pigs	NBW	1	CNC10012965	ENSSSCG00000004859
Yorkshire pigs	NBW	1	CNC10012965	ENSSSCG00000043898
Yorkshire pigs	NBW	1	CNC10012965	ENSSSCG00000041819
Yorkshire pigs	NBW	1	CNC10012965	ENSSSCG00000041065
Yorkshire pigs	NBW	1	CNC10012965	ENSSSCG00000046032
Yorkshire pigs	NBW	1	CNC10012965	ENSSSCG00000004861
Yorkshire pigs	NBW	1	CNC10012965	ENSSSCG00000032488
Yorkshire pigs	NBW	1	CNC10012965	ENSSSCG00000004870
Yorkshire pigs	NBW	1	CNC10012965	ENSSSCG00000039486
Yorkshire pigs	NBW	1	CNC10012965	ENSSSCG00000004874
Yorkshire pigs	NBW	1	CNC10012965	ENSSSCG00000004875
Yorkshire pigs	NBW	1	CNC10012965	ENSSSCG00000032494
Yorkshire pigs	NBW	1	CNC10012965	ENSSSCG00000004873
Yorkshire pigs	NBW	1	CNC10012965	ENSSSCG00000045964
Yorkshire pigs	NBW	1	CNC10012965	ENSSSCG00000043269
Yorkshire pigs	NBW	1	CNC10012965	ENSSSCG00000033971
Yorkshire pigs	NBW	1	CNC10012965	ENSSSCG00000004869
Yorkshire pigs	NBW	1	CNC10012965	ENSSSCG00000050215
Yorkshire pigs	NBW	1	CNC10013700	ENSSSCG00000044767
Yorkshire pigs	NBW	1	CNC10013700	ENSSSCG00000032928
Yorkshire pigs	NBW	1	CNC10013700	ENSSSCG00000049041
Yorkshire pigs	NBW	1	CNC10013700	ENSSSCG00000039172
Yorkshire pigs	NBW	1	CNC10013700	ENSSSCG00000048238
Yorkshire pigs	NBW	1	CNC10013700	ENSSSCG00000005086
Yorkshire pigs	NBW	1	CNC10013700	ENSSSCG00000049905
Yorkshire pigs	NBW	1	CNC10013700	ENSSSCG00000044073
Yorkshire pigs	NBW	1	CNC10013700	ENSSSCG00000031856
Yorkshire pigs	NBW	1	CNC10013700	ENSSSCG00000048232
Yorkshire pigs	NBW	1	CNC10013700	ENSSSCG00000005077
Yorkshire pigs	NBW	1	CNC10013700	ENSSSCG00000050857
Yorkshire pigs	NBW	1	CNC10013700	ENSSSCG00000027678
Yorkshire pigs	NBW	1	CNC10013700	ENSSSCG00000005083
Yorkshire pigs	NBW	1	CNC10013700	ENSSSCG00000046502
Yorkshire pigs	NBW	1	CNC10013700	ENSSSCG00000005085
Yorkshire pigs	NBW	1	CNC10013700	ENSSSCG00000041264
Yorkshire pigs	NBW	1	CNC10013700	ENSSSCG00000005076
Yorkshire pigs	NBW	1	CNC10013700	ENSSSCG00000033445
Yorkshire pigs	NBW	1	CNC10013700	ENSSSCG00000005078
Yorkshire pigs	NBW	1	CNC10013700	ENSSSCG00000037854
Yorkshire pigs	NBW	1	CNC10013700	ENSSSCG00000034798
Yorkshire pigs	NBW	1	CNC10013700	ENSSSCG00000005081
Yorkshire pigs	NBW	1	CNC10013700	ENSSSCG00000005082
Yorkshire pigs	NBW	1	CNC10013700	ENSSSCG00000005084
Yorkshire pigs	NBW	1	CNC10013700	ENSSSCG00000047955
Yorkshire pigs	NBW	1	CNC10013700	ENSSSCG00000025013
Yorkshire pigs	NBW	11	CNCB10007759	ENSSSCG00000042381
Yorkshire pigs	NBW	11	CNCB10007759	ENSSSCG00000051010
Yorkshire pigs	NBW	11	CNCB10007759	ENSSSCG00000019244
Yorkshire pigs	NBW	11	CNCB10007759	ENSSSCG00000044719
Yorkshire pigs	NBW	11	CNCB10007759	ENSSSCG00000036916
Yorkshire pigs	NBW	11	CNCB10007759	ENSSSCG00000047629
Yorkshire pigs	NBW	12	CNC10120451	ENSSSCG00000017416
Yorkshire pigs	NBW	12	CNC10120451	ENSSSCG00000017418
Yorkshire pigs	NBW	12	CNC10120451	ENSSSCG00000032404
Yorkshire pigs	NBW	12	CNC10120451	ENSSSCG00000034779
Yorkshire pigs	NBW	12	CNC10120451	ENSSSCG00000017427
Yorkshire pigs	NBW	12	CNC10120451	ENSSSCG00000034799
Yorkshire pigs	NBW	12	CNC10120451	ENSSSCG00000017430
Yorkshire pigs	NBW	12	CNC10120451	ENSSSCG00000017446
Yorkshire pigs	NBW	12	CNC10120451	ENSSSCG00000017444
Yorkshire pigs	NBW	12	CNC10120451	ENSSSCG00000017445
Yorkshire pigs	NBW	12	CNC10120451	ENSSSCG00000044890
Yorkshire pigs	NBW	12	CNC10120451	ENSSSCG00000017437
Yorkshire pigs	NBW	12	CNC10120451	ENSSSCG00000017439
Yorkshire pigs	NBW	12	CNC10120451	ENSSSCG00000034177
Yorkshire pigs	NBW	12	CNC10120451	ENSSSCG00000021668
Yorkshire pigs	NBW	12	CNC10120451	ENSSSCG00000017441
Yorkshire pigs	NBW	12	CNC10120451	ENSSSCG00000021755
Yorkshire pigs	NBW	12	CNC10120451	ENSSSCG00000030350
Yorkshire pigs	NBW	12	CNC10120451	ENSSSCG00000041928
Yorkshire pigs	NBW	12	CNC10120451	ENSSSCG00000047892
Yorkshire pigs	NBW	12	CNC10120451	ENSSSCG00000047939
Yorkshire pigs	NBW	12	CNC10120451	ENSSSCG00000046804
Yorkshire pigs	NBW	12	CNC10120451	ENSSSCG00000037569
Yorkshire pigs	NBW	12	CNC10120451	ENSSSCG00000046207
Yorkshire pigs	NBW	12	CNC10120451	ENSSSCG00000032172
Yorkshire pigs	NBW	12	CNC10120451	ENSSSCG00000039030
Yorkshire pigs	NBW	12	CNC10120451	ENSSSCG00000043196
Yorkshire pigs	NBW	12	CNC10120451	ENSSSCG00000025789
Yorkshire pigs	NBW	12	CNC10120451	ENSSSCG00000017451
Yorkshire pigs	NBW	12	CNC10120451	ENSSSCG00000027632
Yorkshire pigs	NBW	12	CNC10120451	ENSSSCG00000038114
Yorkshire pigs	NBW	12	CNC10120451	ENSSSCG00000049072
Yorkshire pigs	NBW	12	CNC10120451	ENSSSCG00000039927
Yorkshire pigs	NBW	12	CNC10120451	ENSSSCG00000036987
Yorkshire pigs	NBW	12	CNC10120451	ENSSSCG00000017460
Yorkshire pigs	NBW	12	CNC10120451	ENSSSCG00000017462
Yorkshire pigs	NBW	12	CNC10120451	ENSSSCG00000017465
Yorkshire pigs	NBW	12	CNC10120451	ENSSSCG00000034208
Yorkshire pigs	NBW	12	CNC10120451	ENSSSCG00000017466
Yorkshire pigs	NBW	12	CNC10120451	ENSSSCG00000049120
Yorkshire pigs	NBW	12	CNC10120451	ENSSSCG00000017474
Yorkshire pigs	NBW	12	CNC10120451	ENSSSCG00000034694
Yorkshire pigs	NBW	12	CNC10120451	ENSSSCG00000017488
Yorkshire pigs	NBW	12	CNC10120451	ENSSSCG00000017484
Yorkshire pigs	NBW	12	CNC10120451	ENSSSCG00000017496
Yorkshire pigs	NBW	12	CNC10120451	ENSSSCG00000017414
Yorkshire pigs	NBW	12	CNC10120451	ENSSSCG00000017417
Yorkshire pigs	NBW	12	CNC10120451	ENSSSCG00000017419
Yorkshire pigs	NBW	12	CNC10120451	ENSSSCG00000017420
Yorkshire pigs	NBW	12	CNC10120451	ENSSSCG00000017415
Yorkshire pigs	NBW	12	CNC10120451	ENSSSCG00000033629
Yorkshire pigs	NBW	12	CNC10120451	ENSSSCG00000017422
Yorkshire pigs	NBW	12	CNC10120451	ENSSSCG00000017429
Yorkshire pigs	NBW	12	CNC10120451	ENSSSCG00000017428
Yorkshire pigs	NBW	12	CNC10120451	ENSSSCG00000021910
Yorkshire pigs	NBW	12	CNC10120451	ENSSSCG00000017433
Yorkshire pigs	NBW	12	CNC10120451	ENSSSCG00000017438
Yorkshire pigs	NBW	12	CNC10120451	ENSSSCG00000039008
Yorkshire pigs	NBW	12	CNC10120451	ENSSSCG00000024067
Yorkshire pigs	NBW	12	CNC10120451	ENSSSCG00000017459
Yorkshire pigs	NBW	12	CNC10120451	ENSSSCG00000028522
Yorkshire pigs	NBW	12	CNC10120451	ENSSSCG00000017461
Yorkshire pigs	NBW	12	CNC10120451	ENSSSCG00000017463
Yorkshire pigs	NBW	12	CNC10120451	ENSSSCG00000017464
Yorkshire pigs	NBW	12	CNC10120451	ENSSSCG00000036089
Yorkshire pigs	NBW	12	CNC10120451	ENSSSCG00000039137
Yorkshire pigs	NBW	12	CNC10120451	ENSSSCG00000017470
Yorkshire pigs	NBW	12	CNC10120451	ENSSSCG00000017472
Yorkshire pigs	NBW	12	CNC10120451	ENSSSCG00000017475
Yorkshire pigs	NBW	12	CNC10120451	ENSSSCG00000017471
Yorkshire pigs	NBW	12	CNC10120451	ENSSSCG00000017478
Yorkshire pigs	NBW	12	CNC10120451	ENSSSCG00000017477
Yorkshire pigs	NBW	12	CNC10120451	ENSSSCG00000017476
Yorkshire pigs	NBW	12	CNC10120451	ENSSSCG00000036933
Yorkshire pigs	NBW	12	CNC10120451	ENSSSCG00000029102
Yorkshire pigs	NBW	12	CNC10120451	ENSSSCG00000017489
Yorkshire pigs	NBW	12	CNC10120451	ENSSSCG00000017490
Yorkshire pigs	NBW	12	CNC10120451	ENSSSCG00000021018
Yorkshire pigs	NBW	12	CNC10120451	ENSSSCG00000017493
Yorkshire pigs	NBW	12	CNC10120451	ENSSSCG00000017495
Yorkshire pigs	NBW	12	CNC10120451	ENSSSCG00000017497
Yorkshire pigs	NBW	12	CNC10120451	ENSSSCG00000017502
Yorkshire pigs	NBW	12	CNC10120451	ENSSSCG00000028051
Yorkshire pigs	NBW	12	CNC10120451	ENSSSCG00000017421
Yorkshire pigs	NBW	12	CNC10120451	ENSSSCG00000017448
Yorkshire pigs	NBW	12	CNC10120451	ENSSSCG00000033085
Yorkshire pigs	NBW	12	CNC10120451	ENSSSCG00000017458
Yorkshire pigs	NBW	12	CNC10120451	ENSSSCG00000043259
Yorkshire pigs	NBW	12	CNC10120451	ENSSSCG00000017479
Yorkshire pigs	NBW	12	CNC10120451	ENSSSCG00000035969
Yorkshire pigs	NBW	12	CNC10120451	ENSSSCG00000017492
Yorkshire pigs	NBW	12	CNC10120451	ENSSSCG00000017494
Yorkshire pigs	NBW	12	CNC10120451	ENSSSCG00000017473
Yorkshire pigs	NBW	13	CNC10130359	ENSSSCG00000041645
Yorkshire pigs	NBW	13	CNC10130359	ENSSSCG00000049510
Yorkshire pigs	NBW	13	CNC10130359	ENSSSCG00000051724
Yorkshire pigs	NBW	13	CNC10130359	ENSSSCG00000044634
Yorkshire pigs	NBW	13	CNC10130359	ENSSSCG00000041554
Yorkshire pigs	NBW	13	CNC10130359	ENSSSCG00000041813
Yorkshire pigs	NBW	13	CNC10130359	ENSSSCG00000028258
Yorkshire pigs	NBW	13	CNC10130359	ENSSSCG00000033794
Yorkshire pigs	NBW	13	CNC10130359	ENSSSCG00000047248
Yorkshire pigs	NBW	13	CNC10130359	ENSSSCG00000049615
Yorkshire pigs	NBW	13	CNC10130359	ENSSSCG00000046198
Yorkshire pigs	NBW	13	CNC10130359	ENSSSCG00000038376
Yorkshire pigs	NBW	13	CNC10130359	ENSSSCG00000036381
Yorkshire pigs	NBW	13	CNC10130449	ENSSSCG00000048718
Yorkshire pigs	NBW	13	CNC10130449	ENSSSCG00000050282
Yorkshire pigs	NBW	13	CNC10130449	ENSSSCG00000020454
Yorkshire pigs	NBW	13	CNC10130449	ENSSSCG00000019835
Yorkshire pigs	NBW	13	CNC10130449	ENSSSCG00000048457
Yorkshire pigs	NBW	13	CNC10130449	ENSSSCG00000039802
Yorkshire pigs	NBW	13	CNC10130449	ENSSSCG00000011235
Yorkshire pigs	NBW	13	CNC10130449	ENSSSCG00000011236
Yorkshire pigs	NBW	13	CNC10130449	ENSSSCG00000011237
Yorkshire pigs	NBW	13	CNC10130449	ENSSSCG00000047854
Yorkshire pigs	NBW	13	CNC10130449	ENSSSCG00000044082
Yorkshire pigs	NBW	13	CNC10130449	ENSSSCG00000041299
Yorkshire pigs	NBW	13	CNC10130449	ENSSSCG00000011238
Yorkshire pigs	NBW	13	CNCB10009231	ENSSSCG00000019991
Yorkshire pigs	NBW	13	CNCB10009231	ENSSSCG00000028370
Yorkshire pigs	NBW	13	CNCB10009231	ENSSSCG00000037289
Yorkshire pigs	NBW	13	CNCB10009231	ENSSSCG00000047305
Yorkshire pigs	NBW	13	CNCB10009231	ENSSSCG00000011939
Yorkshire pigs	NBW	13	CNCB10009231	ENSSSCG00000044995
Yorkshire pigs	NBW	13	CNCB10009231	ENSSSCG00000043868
Yorkshire pigs	NBW	13	CNCB10009231	ENSSSCG00000041865
Yorkshire pigs	NBW	13	CNCB10009231	ENSSSCG00000048592
Yorkshire pigs	NBW	13	CNCB10009231	ENSSSCG00000048620
Yorkshire pigs	NBW	13	CNCB10009231	ENSSSCG00000044778
Yorkshire pigs	NBW	13	CNCB10009231	ENSSSCG00000031524
Yorkshire pigs	NBW	13	CNCB10009231	ENSSSCG00000040999
Yorkshire pigs	NBW	13	CNCB10009231	ENSSSCG00000032588
Yorkshire pigs	NBW	13	CNCB10009231	ENSSSCG00000023842
Yorkshire pigs	NBW	13	CNCB10009231	ENSSSCG00000050552
Yorkshire pigs	NBW	13	CNCB10009231	ENSSSCG00000033593
Yorkshire pigs	NBW	13	CNCB10009231	ENSSSCG00000043750
Yorkshire pigs	NBW	13	CNCB10009231	ENSSSCG00000011941
Yorkshire pigs	NBW	13	CNCB10009231	ENSSSCG00000050493
Yorkshire pigs	NBW	13	CNCB10009231	ENSSSCG00000011942
Yorkshire pigs	NBW	13	CNCB10009231	ENSSSCG00000011937
Yorkshire pigs	NBW	13	CNCB10009231	ENSSSCG00000011940
Yorkshire pigs	NBW	13	CNCB10009231	ENSSSCG00000022175
Yorkshire pigs	NBW	13	CNCB10009231	ENSSSCG00000027275
Yorkshire pigs	NBW	15	CNC10150319	ENSSSCG00000032571
Yorkshire pigs	NBW	15	CNC10150319	ENSSSCG00000041316
Yorkshire pigs	NBW	15	CNC10150319	ENSSSCG00000020159
Yorkshire pigs	NBW	15	CNC10150319	ENSSSCG00000047559
Yorkshire pigs	NBW	15	CNC10150319	ENSSSCG00000037083
Yorkshire pigs	NBW	15	CNC10150319	ENSSSCG00000032198
Yorkshire pigs	NBW	15	CNC10150319	ENSSSCG00000046078
Yorkshire pigs	NBW	15	CNC10150319	ENSSSCG00000040715
Yorkshire pigs	NBW	15	CNC10150319	ENSSSCG00000050537
Yorkshire pigs	NBW	15	CNC10150319	ENSSSCG00000041464
Yorkshire pigs	NBW	15	CNC10150319	ENSSSCG00000035195
Yorkshire pigs	NBW	15	CNC10150319	ENSSSCG00000040172
Yorkshire pigs	NBW	2	CNC10022973	ENSSSCG00000045546
Yorkshire pigs	NBW	2	CNC10022973	ENSSSCG00000047917
Yorkshire pigs	NBW	2	CNC10022973	ENSSSCG00000042271
Yorkshire pigs	NBW	2	CNC10022973	ENSSSCG00000018618
Yorkshire pigs	NBW	2	CNC10022973	ENSSSCG00000042630
Yorkshire pigs	NBW	2	CNC10022973	ENSSSCG00000044732
Yorkshire pigs	NBW	2	CNC10022973	ENSSSCG00000014323
Yorkshire pigs	NBW	2	CNC10022973	ENSSSCG00000035776
Yorkshire pigs	NBW	2	CNC10022973	ENSSSCG00000040026
Yorkshire pigs	NBW	2	CNC10022973	ENSSSCG00000023647
Yorkshire pigs	NBW	2	CNC10022973	ENSSSCG00000014326
Yorkshire pigs	NBW	2	CNC10022973	ENSSSCG00000021092
Yorkshire pigs	NBW	2	CNC10022973	ENSSSCG00000050290
Yorkshire pigs	NBW	2	CNC10022973	ENSSSCG00000014324
Yorkshire pigs	NBW	2	CNC10022973	ENSSSCG00000026421
Yorkshire pigs	NBW	2	CNC10022973	ENSSSCG00000027997
Yorkshire pigs	NBW	2	CNC10022973	ENSSSCG00000014327
Yorkshire pigs	NBW	2	CNC10022973	ENSSSCG00000014325
Yorkshire pigs	NBW	2	CNC10022973	ENSSSCG00000014329
Yorkshire pigs	NBW	2	CNC10022973	ENSSSCG00000051455
Yorkshire pigs	NBW	2	CNC10022973	ENSSSCG00000023691
Yorkshire pigs	NBW	2	CNC10022973	ENSSSCG00000014335
Yorkshire pigs	NBW	2	CNC10022973	ENSSSCG00000014321
Yorkshire pigs	NBW	2	CNC10022973	ENSSSCG00000051547
Yorkshire pigs	NBW	2	CNC10022973	ENSSSCG00000029125
Yorkshire pigs	NBW	2	CNC10022973	ENSSSCG00000014331
Yorkshire pigs	NBW	2	CNC10022973	ENSSSCG00000014318
Yorkshire pigs	NBW	2	CNC10022973	ENSSSCG00000032423
Yorkshire pigs	NBW	4	CNC10041283	ENSSSCG00000037048
Yorkshire pigs	NBW	4	CNC10041283	ENSSSCG00000045839
Yorkshire pigs	NBW	4	CNC10041283	ENSSSCG00000045867
Yorkshire pigs	NBW	4	CNC10041283	ENSSSCG00000041325
Yorkshire pigs	NBW	4	CNC10041283	ENSSSCG00000045745
Yorkshire pigs	NBW	4	CNC10041283	ENSSSCG00000044324
Yorkshire pigs	NBW	4	CNC10041283	ENSSSCG00000006172
Yorkshire pigs	NBW	4	CNC10041283	ENSSSCG00000006169
Yorkshire pigs	NBW	4	CNC10041283	ENSSSCG00000034242
Yorkshire pigs	NBW	4	CNC10041283	ENSSSCG00000006171
Yorkshire pigs	NBW	4	CNCB10003579	ENSSSCG00000049503
Yorkshire pigs	NBW	4	CNCB10003579	ENSSSCG00000040782
Yorkshire pigs	NBW	4	CNCB10003579	ENSSSCG00000006664
Yorkshire pigs	NBW	4	CNCB10003579	ENSSSCG00000006665
Yorkshire pigs	NBW	4	CNCB10003579	ENSSSCG00000037533
Yorkshire pigs	NBW	4	CNCB10003579	ENSSSCG00000034598
Yorkshire pigs	NBW	4	CNCB10003579	ENSSSCG00000051323
Yorkshire pigs	NBW	4	CNCB10003579	ENSSSCG00000039615
Yorkshire pigs	NBW	4	CNCB10003579	ENSSSCG00000043747
Yorkshire pigs	NBW	4	CNCB10003579	ENSSSCG00000032769
Yorkshire pigs	NBW	4	CNCB10003579	ENSSSCG00000035429
Yorkshire pigs	NBW	4	CNCB10003579	ENSSSCG00000031262
Yorkshire pigs	NBW	4	CNCB10003579	ENSSSCG00000037823
Yorkshire pigs	NBW	4	CNCB10003579	ENSSSCG00000028509
Yorkshire pigs	NBW	4	CNCB10003579	ENSSSCG00000006685
Yorkshire pigs	NBW	4	CNCB10003579	ENSSSCG00000006690
Yorkshire pigs	NBW	4	CNCB10003579	ENSSSCG00000050955
Yorkshire pigs	NBW	4	CNCB10003579	ENSSSCG00000036921
Yorkshire pigs	NBW	4	CNCB10003579	ENSSSCG00000036239
Yorkshire pigs	NBW	4	CNCB10003579	ENSSSCG00000006649
Yorkshire pigs	NBW	4	CNCB10003579	ENSSSCG00000038558
Yorkshire pigs	NBW	4	CNCB10003579	ENSSSCG00000006651
Yorkshire pigs	NBW	4	CNCB10003579	ENSSSCG00000029230
Yorkshire pigs	NBW	4	CNCB10003579	ENSSSCG00000026395
Yorkshire pigs	NBW	4	CNCB10003579	ENSSSCG00000030119
Yorkshire pigs	NBW	4	CNCB10003579	ENSSSCG00000038374
Yorkshire pigs	NBW	4	CNCB10003579	ENSSSCG00000045950
Yorkshire pigs	NBW	4	CNCB10003579	ENSSSCG00000049589
Yorkshire pigs	NBW	4	CNCB10003579	ENSSSCG00000022784
Yorkshire pigs	NBW	4	CNCB10003579	ENSSSCG00000006666
Yorkshire pigs	NBW	4	CNCB10003579	ENSSSCG00000006667
Yorkshire pigs	NBW	4	CNCB10003579	ENSSSCG00000047083
Yorkshire pigs	NBW	4	CNCB10003579	ENSSSCG00000036469
Yorkshire pigs	NBW	4	CNCB10003579	ENSSSCG00000006678
Yorkshire pigs	NBW	4	CNCB10003579	ENSSSCG00000006679
Yorkshire pigs	NBW	4	CNCB10003579	ENSSSCG00000006682
Yorkshire pigs	NBW	4	CNCB10003579	ENSSSCG00000026502
Yorkshire pigs	NBW	4	CNCB10003579	ENSSSCG00000006687
Yorkshire pigs	NBW	4	CNCB10003579	ENSSSCG00000006688
Yorkshire pigs	NBW	4	CNCB10003579	ENSSSCG00000006689
Yorkshire pigs	NBW	4	CNCB10003579	ENSSSCG00000037355
Yorkshire pigs	NBW	4	CNCB10003579	ENSSSCG00000043346
Yorkshire pigs	NBW	4	CNCB10003579	ENSSSCG00000006694
Yorkshire pigs	NBW	4	CNCB10003579	ENSSSCG00000006696
Yorkshire pigs	NBW	4	CNCB10003579	ENSSSCG00000006697
Yorkshire pigs	NBW	4	CNCB10003579	ENSSSCG00000033862
Yorkshire pigs	NBW	4	CNCB10003579	ENSSSCG00000006702
Yorkshire pigs	NBW	4	CNCB10003579	ENSSSCG00000006703
Yorkshire pigs	NBW	4	CNCB10003579	ENSSSCG00000006648
Yorkshire pigs	NBW	4	CNCB10003579	ENSSSCG00000030291
Yorkshire pigs	NBW	4	CNCB10003579	ENSSSCG00000028297
Yorkshire pigs	NBW	4	CNCB10003579	ENSSSCG00000035209
Yorkshire pigs	NBW	4	CNCB10003579	ENSSSCG00000027875
Yorkshire pigs	NBW	4	CNCB10003579	ENSSSCG00000006661
Yorkshire pigs	NBW	4	CNCB10003579	ENSSSCG00000006663
Yorkshire pigs	NBW	4	CNCB10003579	ENSSSCG00000006691
Yorkshire pigs	NBW	4	CNCB10003579	ENSSSCG00000006698
Yorkshire pigs	NBW	4	CNCB10003579	ENSSSCG00000006701
Yorkshire pigs	NBW	4	CNCB10003579	ENSSSCG00000006653
Yorkshire pigs	NBW	4	CNCB10003579	ENSSSCG00000039314
Yorkshire pigs	NBW	4	CNCB10003579	ENSSSCG00000006693
Yorkshire pigs	NBW	4	CNC10042060	ENSSSCG00000006664
Yorkshire pigs	NBW	4	CNC10042060	ENSSSCG00000006665
Yorkshire pigs	NBW	4	CNC10042060	ENSSSCG00000037533
Yorkshire pigs	NBW	4	CNC10042060	ENSSSCG00000034598
Yorkshire pigs	NBW	4	CNC10042060	ENSSSCG00000051323
Yorkshire pigs	NBW	4	CNC10042060	ENSSSCG00000039615
Yorkshire pigs	NBW	4	CNC10042060	ENSSSCG00000043747
Yorkshire pigs	NBW	4	CNC10042060	ENSSSCG00000032769
Yorkshire pigs	NBW	4	CNC10042060	ENSSSCG00000035429
Yorkshire pigs	NBW	4	CNC10042060	ENSSSCG00000031262
Yorkshire pigs	NBW	4	CNC10042060	ENSSSCG00000037823
Yorkshire pigs	NBW	4	CNC10042060	ENSSSCG00000028509
Yorkshire pigs	NBW	4	CNC10042060	ENSSSCG00000006685
Yorkshire pigs	NBW	4	CNC10042060	ENSSSCG00000006690
Yorkshire pigs	NBW	4	CNC10042060	ENSSSCG00000050955
Yorkshire pigs	NBW	4	CNC10042060	ENSSSCG00000036921
Yorkshire pigs	NBW	4	CNC10042060	ENSSSCG00000036239
Yorkshire pigs	NBW	4	CNC10042060	ENSSSCG00000047201
Yorkshire pigs	NBW	4	CNC10042060	ENSSSCG00000031377
Yorkshire pigs	NBW	4	CNC10042060	ENSSSCG00000029963
Yorkshire pigs	NBW	4	CNC10042060	ENSSSCG00000049559
Yorkshire pigs	NBW	4	CNC10042060	ENSSSCG00000022784
Yorkshire pigs	NBW	4	CNC10042060	ENSSSCG00000006666
Yorkshire pigs	NBW	4	CNC10042060	ENSSSCG00000006667
Yorkshire pigs	NBW	4	CNC10042060	ENSSSCG00000047083
Yorkshire pigs	NBW	4	CNC10042060	ENSSSCG00000036469
Yorkshire pigs	NBW	4	CNC10042060	ENSSSCG00000006678
Yorkshire pigs	NBW	4	CNC10042060	ENSSSCG00000006679
Yorkshire pigs	NBW	4	CNC10042060	ENSSSCG00000006682
Yorkshire pigs	NBW	4	CNC10042060	ENSSSCG00000026502
Yorkshire pigs	NBW	4	CNC10042060	ENSSSCG00000006687
Yorkshire pigs	NBW	4	CNC10042060	ENSSSCG00000006688
Yorkshire pigs	NBW	4	CNC10042060	ENSSSCG00000006689
Yorkshire pigs	NBW	4	CNC10042060	ENSSSCG00000037355
Yorkshire pigs	NBW	4	CNC10042060	ENSSSCG00000043346
Yorkshire pigs	NBW	4	CNC10042060	ENSSSCG00000006694
Yorkshire pigs	NBW	4	CNC10042060	ENSSSCG00000006696
Yorkshire pigs	NBW	4	CNC10042060	ENSSSCG00000006697
Yorkshire pigs	NBW	4	CNC10042060	ENSSSCG00000033862
Yorkshire pigs	NBW	4	CNC10042060	ENSSSCG00000006702
Yorkshire pigs	NBW	4	CNC10042060	ENSSSCG00000006703
Yorkshire pigs	NBW	4	CNC10042060	ENSSSCG00000006704
Yorkshire pigs	NBW	4	CNC10042060	ENSSSCG00000020964
Yorkshire pigs	NBW	4	CNC10042060	ENSSSCG00000028297
Yorkshire pigs	NBW	4	CNC10042060	ENSSSCG00000006661
Yorkshire pigs	NBW	4	CNC10042060	ENSSSCG00000006663
Yorkshire pigs	NBW	4	CNC10042060	ENSSSCG00000006691
Yorkshire pigs	NBW	4	CNC10042060	ENSSSCG00000006698
Yorkshire pigs	NBW	4	CNC10042060	ENSSSCG00000006701
Yorkshire pigs	NBW	4	CNC10042060	ENSSSCG00000006693
Yorkshire pigs	NBW	4	CNC10042060	ENSSSCG00000024481
Yorkshire pigs	NBW	5	CNCB10003799	ENSSSCG00000000159
Yorkshire pigs	NBW	5	CNCB10003799	ENSSSCG00000036971
Yorkshire pigs	NBW	5	CNCB10003799	ENSSSCG00000045300
Yorkshire pigs	NBW	5	CNCB10003799	ENSSSCG00000041235
Yorkshire pigs	NBW	5	CNCB10003799	ENSSSCG00000050871
Yorkshire pigs	NBW	5	CNCB10003799	ENSSSCG00000000156
Yorkshire pigs	NBW	5	CNCB10003799	ENSSSCG00000000157
Yorkshire pigs	NBW	5	CNCB10003799	ENSSSCG00000000160
Yorkshire pigs	NBW	5	CNCB10003799	ENSSSCG00000041669
Yorkshire pigs	NBW	5	CNCB10003799	ENSSSCG00000048045
Yorkshire pigs	NBW	5	CNCB10003799	ENSSSCG00000000164
Yorkshire pigs	NBW	5	CNCB10003799	ENSSSCG00000038968
Yorkshire pigs	NBW	5	CNCB10003799	ENSSSCG00000045128
Yorkshire pigs	NBW	5	CNCB10003799	ENSSSCG00000040453
Yorkshire pigs	NBW	5	CNCB10003799	ENSSSCG00000031866
Yorkshire pigs	NBW	5	CNCB10003799	ENSSSCG00000000161
Yorkshire pigs	NBW	5	CNCB10003799	ENSSSCG00000000162
Yorkshire pigs	NBW	5	CNCB10003799	ENSSSCG00000039109
Yorkshire pigs	NBW	5	CNCB10003799	ENSSSCG00000000167
Yorkshire pigs	NBW	5	CNCB10003799	ENSSSCG00000024881
Yorkshire pigs	NBW	5	CNCB10003799	ENSSSCG00000000171
Yorkshire pigs	NBW	5	CNCB10003799	ENSSSCG00000000158
Yorkshire pigs	NBW	5	CNCB10003799	ENSSSCG00000000169
Yorkshire pigs	NBW	7	CNC10071227	ENSSSCG00000018194
Yorkshire pigs	NBW	7	CNC10071227	ENSSSCG00000037209
Yorkshire pigs	NBW	7	CNC10071227	ENSSSCG00000001788
Yorkshire pigs	NBW	7	CNC10071227	ENSSSCG00000001790
Yorkshire pigs	NBW	7	CNC10071227	ENSSSCG00000038491
Yorkshire pigs	NBW	7	CNC10071227	ENSSSCG00000048932
Yorkshire pigs	NBW	7	CNC10071227	ENSSSCG00000047393
Yorkshire pigs	NBW	7	CNC10071227	ENSSSCG00000044046
Yorkshire pigs	NBW	7	CNC10071227	ENSSSCG00000001798
Yorkshire pigs	NBW	7	CNC10071227	ENSSSCG00000038929
Yorkshire pigs	NBW	7	CNC10071227	ENSSSCG00000021587
Yorkshire pigs	NBW	7	CNC10071227	ENSSSCG00000001786
Yorkshire pigs	NBW	7	CNC10071227	ENSSSCG00000001787
Yorkshire pigs	NBW	7	CNC10071227	ENSSSCG00000001789
Yorkshire pigs	NBW	7	CNC10071227	ENSSSCG00000001792
Yorkshire pigs	NBW	7	CNC10071227	ENSSSCG00000031963
Yorkshire pigs	NBW	7	CNC10071227	ENSSSCG00000001793
Yorkshire pigs	NBW	7	CNC10071227	ENSSSCG00000001795
Yorkshire pigs	NBW	7	CNC10071311	ENSSSCG00000019173
Yorkshire pigs	NBW	7	CNC10071311	ENSSSCG00000044977
Yorkshire pigs	NBW	7	CNC10071311	ENSSSCG00000020471
Yorkshire pigs	NBW	7	CNC10071311	ENSSSCG00000036100
Yorkshire pigs	NBW	7	CNC10071311	ENSSSCG00000001847
Yorkshire pigs	NBW	7	CNC10071311	ENSSSCG00000030213
Yorkshire pigs	NBW	7	CNC10071311	ENSSSCG00000001858
Yorkshire pigs	NBW	7	CNC10071311	ENSSSCG00000045165
Yorkshire pigs	NBW	7	CNC10071311	ENSSSCG00000048453
Yorkshire pigs	NBW	7	CNC10071311	ENSSSCG00000039452
Yorkshire pigs	NBW	7	CNC10071311	ENSSSCG00000001838
Yorkshire pigs	NBW	7	CNC10071311	ENSSSCG00000046185
Yorkshire pigs	NBW	7	CNC10071311	ENSSSCG00000048159
Yorkshire pigs	NBW	7	CNC10071311	ENSSSCG00000001840
Yorkshire pigs	NBW	7	CNC10071311	ENSSSCG00000001844
Yorkshire pigs	NBW	7	CNC10071311	ENSSSCG00000001848
Yorkshire pigs	NBW	7	CNC10071311	ENSSSCG00000001849
Yorkshire pigs	NBW	7	CNC10071311	ENSSSCG00000001852
Yorkshire pigs	NBW	7	CNC10071311	ENSSSCG00000031719
Yorkshire pigs	NBW	7	CNC10071311	ENSSSCG00000031810
Yorkshire pigs	NBW	7	CNC10071311	ENSSSCG00000033954
Yorkshire pigs	NBW	7	CNC10071311	ENSSSCG00000033348
Yorkshire pigs	NBW	7	CNC10071311	ENSSSCG00000001835
Yorkshire pigs	NBW	7	CNC10071311	ENSSSCG00000001837
Yorkshire pigs	NBW	7	CNC10071311	ENSSSCG00000001836
Yorkshire pigs	NBW	7	CNC10071311	ENSSSCG00000001841
Yorkshire pigs	NBW	7	CNC10071311	ENSSSCG00000040355
Yorkshire pigs	NBW	7	CNC10071311	ENSSSCG00000027052
Yorkshire pigs	NBW	7	CNC10071311	ENSSSCG00000001846
Yorkshire pigs	NBW	7	CNC10071311	ENSSSCG00000030174
Yorkshire pigs	NBW	7	CNC10071311	ENSSSCG00000001850
Yorkshire pigs	NBW	7	CNC10071311	ENSSSCG00000037307
Yorkshire pigs	NBW	7	CNC10071311	ENSSSCG00000027457
Yorkshire pigs	NBW	7	CNC10071311	ENSSSCG00000044227
Yorkshire pigs	NBW	7	CNC10071311	ENSSSCG00000001863
Yorkshire pigs	NBW	7	CNC10071311	ENSSSCG00000001862
Yorkshire pigs	NBW	7	CNC10071311	ENSSSCG00000021361
Yorkshire pigs	NBW	7	CNC10071311	ENSSSCG00000001865
Yorkshire pigs	NBW	8	CNC10080661	ENSSSCG00000035143
Yorkshire pigs	NBW	8	CNC10080661	ENSSSCG00000036025
Yorkshire pigs	NBW	8	CNC10080661	ENSSSCG00000044190
Yorkshire pigs	NBW	8	CNC10080661	ENSSSCG00000024428
Yorkshire pigs	NBW	8	CNC10080661	ENSSSCG00000042573
Yorkshire pigs	NBW	8	CNC10080661	ENSSSCG00000045169
Yorkshire pigs	NBW	8	CNC10080661	ENSSSCG00000050133
Yorkshire pigs	NBW	8	CNC10080661	ENSSSCG00000031454
Yorkshire pigs	NBW	8	CNC10080661	ENSSSCG00000046353
Yorkshire pigs	NBW	8	CNC10080661	ENSSSCG00000008788
Yorkshire pigs	NBW	8	CNC10080661	ENSSSCG00000029385
Yorkshire pigs	NBW	8	CNC10080661	ENSSSCG00000030150
Yorkshire pigs	NBW	8	CNC10080661	ENSSSCG00000008792
Yorkshire pigs	NBW	8	CNC10080661	ENSSSCG00000045896
Yorkshire pigs	NBW	8	CNC10080661	ENSSSCG00000051732
Yorkshire pigs	NBW	8	CNC10080661	ENSSSCG00000045856
Yorkshire pigs	NBW	8	CNC10080661	ENSSSCG00000022945
Yorkshire pigs	NBW	8	CNC10080661	ENSSSCG00000047002
Yorkshire pigs	NBW	8	CNC10080661	ENSSSCG00000026297
Yorkshire pigs	NBW	8	CNC10080661	ENSSSCG00000021793
Yorkshire pigs	NBW	8	CNC10080661	ENSSSCG00000033602
Yorkshire pigs	NBW	8	CNC10080661	ENSSSCG00000023112
Yorkshire pigs	NBW	8	CNC10080661	ENSSSCG00000008794
Yorkshire pigs	NBW	8	CNC10080661	ENSSSCG00000008796
Yorkshire pigs	NBW	8	CNC10080661	ENSSSCG00000024496
Yorkshire pigs	NBW	8	CNC10080661	ENSSSCG00000022168
Yorkshire pigs	NBW	8	CNC10080661	ENSSSCG00000008799
Yorkshire pigs	NS	1	CNC10011157	ENSSSCG00000048270
Yorkshire pigs	NS	1	CNC10011157	ENSSSCG00000038704
Yorkshire pigs	NS	1	CNC10011157	ENSSSCG00000046970
Yorkshire pigs	NS	1	CNC10011157	ENSSSCG00000050146
Yorkshire pigs	NS	1	CNC10011157	ENSSSCG00000046534
Yorkshire pigs	NS	1	CNC10011157	ENSSSCG00000047243
Yorkshire pigs	NS	1	CNC10011157	ENSSSCG00000050006
Yorkshire pigs	NS	1	CNC10011157	ENSSSCG00000047735
Yorkshire pigs	NS	1	CNC10011157	ENSSSCG00000004272
Yorkshire pigs	NS	1	CNC10011157	ENSSSCG00000004274
Yorkshire pigs	NS	1	CNC10011157	ENSSSCG00000004275
Yorkshire pigs	NS	1	CNC10011157	ENSSSCG00000004276
Yorkshire pigs	NS	1	CNC10011157	ENSSSCG00000004270
Yorkshire pigs	NS	1	CNC10011157	ENSSSCG00000044472
Yorkshire pigs	NS	1	CNC10013700	ENSSSCG00000044767
Yorkshire pigs	NS	1	CNC10013700	ENSSSCG00000032928
Yorkshire pigs	NS	1	CNC10013700	ENSSSCG00000049041
Yorkshire pigs	NS	1	CNC10013700	ENSSSCG00000039172
Yorkshire pigs	NS	1	CNC10013700	ENSSSCG00000048238
Yorkshire pigs	NS	1	CNC10013700	ENSSSCG00000005086
Yorkshire pigs	NS	1	CNC10013700	ENSSSCG00000049905
Yorkshire pigs	NS	1	CNC10013700	ENSSSCG00000044073
Yorkshire pigs	NS	1	CNC10013700	ENSSSCG00000031856
Yorkshire pigs	NS	1	CNC10013700	ENSSSCG00000048232
Yorkshire pigs	NS	1	CNC10013700	ENSSSCG00000005077
Yorkshire pigs	NS	1	CNC10013700	ENSSSCG00000050857
Yorkshire pigs	NS	1	CNC10013700	ENSSSCG00000027678
Yorkshire pigs	NS	1	CNC10013700	ENSSSCG00000005083
Yorkshire pigs	NS	1	CNC10013700	ENSSSCG00000046502
Yorkshire pigs	NS	1	CNC10013700	ENSSSCG00000005085
Yorkshire pigs	NS	1	CNC10013700	ENSSSCG00000041264
Yorkshire pigs	NS	1	CNC10013700	ENSSSCG00000005076
Yorkshire pigs	NS	1	CNC10013700	ENSSSCG00000033445
Yorkshire pigs	NS	1	CNC10013700	ENSSSCG00000005078
Yorkshire pigs	NS	1	CNC10013700	ENSSSCG00000037854
Yorkshire pigs	NS	1	CNC10013700	ENSSSCG00000034798
Yorkshire pigs	NS	1	CNC10013700	ENSSSCG00000005081
Yorkshire pigs	NS	1	CNC10013700	ENSSSCG00000005082
Yorkshire pigs	NS	1	CNC10013700	ENSSSCG00000005084
Yorkshire pigs	NS	1	CNC10013700	ENSSSCG00000047955
Yorkshire pigs	NS	1	CNC10013700	ENSSSCG00000025013
Yorkshire pigs	NS	11	CNCB10007759	ENSSSCG00000042381
Yorkshire pigs	NS	11	CNCB10007759	ENSSSCG00000051010
Yorkshire pigs	NS	11	CNCB10007759	ENSSSCG00000019244
Yorkshire pigs	NS	11	CNCB10007759	ENSSSCG00000044719
Yorkshire pigs	NS	11	CNCB10007759	ENSSSCG00000036916
Yorkshire pigs	NS	11	CNCB10007759	ENSSSCG00000047629
Yorkshire pigs	NS	13	CNCB10009231	ENSSSCG00000019991
Yorkshire pigs	NS	13	CNCB10009231	ENSSSCG00000028370
Yorkshire pigs	NS	13	CNCB10009231	ENSSSCG00000037289
Yorkshire pigs	NS	13	CNCB10009231	ENSSSCG00000047305
Yorkshire pigs	NS	13	CNCB10009231	ENSSSCG00000011939
Yorkshire pigs	NS	13	CNCB10009231	ENSSSCG00000044995
Yorkshire pigs	NS	13	CNCB10009231	ENSSSCG00000043868
Yorkshire pigs	NS	13	CNCB10009231	ENSSSCG00000041865
Yorkshire pigs	NS	13	CNCB10009231	ENSSSCG00000048592
Yorkshire pigs	NS	13	CNCB10009231	ENSSSCG00000048620
Yorkshire pigs	NS	13	CNCB10009231	ENSSSCG00000044778
Yorkshire pigs	NS	13	CNCB10009231	ENSSSCG00000031524
Yorkshire pigs	NS	13	CNCB10009231	ENSSSCG00000040999
Yorkshire pigs	NS	13	CNCB10009231	ENSSSCG00000032588
Yorkshire pigs	NS	13	CNCB10009231	ENSSSCG00000023842
Yorkshire pigs	NS	13	CNCB10009231	ENSSSCG00000050552
Yorkshire pigs	NS	13	CNCB10009231	ENSSSCG00000033593
Yorkshire pigs	NS	13	CNCB10009231	ENSSSCG00000043750
Yorkshire pigs	NS	13	CNCB10009231	ENSSSCG00000011941
Yorkshire pigs	NS	13	CNCB10009231	ENSSSCG00000050493
Yorkshire pigs	NS	13	CNCB10009231	ENSSSCG00000011942
Yorkshire pigs	NS	13	CNCB10009231	ENSSSCG00000011937
Yorkshire pigs	NS	13	CNCB10009231	ENSSSCG00000011940
Yorkshire pigs	NS	13	CNCB10009231	ENSSSCG00000022175
Yorkshire pigs	NS	13	CNCB10009231	ENSSSCG00000027275
Yorkshire pigs	NS	13	CNC10134130	ENSSSCG00000050232
Yorkshire pigs	NS	13	CNC10134130	ENSSSCG00000012060
Yorkshire pigs	NS	13	CNC10134130	ENSSSCG00000051163
Yorkshire pigs	NS	13	CNC10134130	ENSSSCG00000047715
Yorkshire pigs	NS	13	CNC10134130	ENSSSCG00000019614
Yorkshire pigs	NS	13	CNC10134130	ENSSSCG00000012056
Yorkshire pigs	NS	13	CNC10134130	ENSSSCG00000020680
Yorkshire pigs	NS	13	CNC10134130	ENSSSCG00000027179
Yorkshire pigs	NS	13	CNC10134130	ENSSSCG00000046726
Yorkshire pigs	NS	13	CNC10134130	ENSSSCG00000012063
Yorkshire pigs	NS	13	CNC10134130	ENSSSCG00000012054
Yorkshire pigs	NS	13	CNC10134130	ENSSSCG00000012055
Yorkshire pigs	NS	13	CNC10134130	ENSSSCG00000012059
Yorkshire pigs	NS	13	CNC10134130	ENSSSCG00000012061
Yorkshire pigs	NS	13	CNC10134130	ENSSSCG00000012062
Yorkshire pigs	NS	13	CNC10134130	ENSSSCG00000030480
Yorkshire pigs	NS	13	CNC10134130	ENSSSCG00000012065
Yorkshire pigs	NS	4	CNC10042060	ENSSSCG00000006664
Yorkshire pigs	NS	4	CNC10042060	ENSSSCG00000006665
Yorkshire pigs	NS	4	CNC10042060	ENSSSCG00000037533
Yorkshire pigs	NS	4	CNC10042060	ENSSSCG00000034598
Yorkshire pigs	NS	4	CNC10042060	ENSSSCG00000051323
Yorkshire pigs	NS	4	CNC10042060	ENSSSCG00000039615
Yorkshire pigs	NS	4	CNC10042060	ENSSSCG00000043747
Yorkshire pigs	NS	4	CNC10042060	ENSSSCG00000032769
Yorkshire pigs	NS	4	CNC10042060	ENSSSCG00000035429
Yorkshire pigs	NS	4	CNC10042060	ENSSSCG00000031262
Yorkshire pigs	NS	4	CNC10042060	ENSSSCG00000037823
Yorkshire pigs	NS	4	CNC10042060	ENSSSCG00000028509
Yorkshire pigs	NS	4	CNC10042060	ENSSSCG00000006685
Yorkshire pigs	NS	4	CNC10042060	ENSSSCG00000006690
Yorkshire pigs	NS	4	CNC10042060	ENSSSCG00000050955
Yorkshire pigs	NS	4	CNC10042060	ENSSSCG00000036921
Yorkshire pigs	NS	4	CNC10042060	ENSSSCG00000036239
Yorkshire pigs	NS	4	CNC10042060	ENSSSCG00000047201
Yorkshire pigs	NS	4	CNC10042060	ENSSSCG00000031377
Yorkshire pigs	NS	4	CNC10042060	ENSSSCG00000029963
Yorkshire pigs	NS	4	CNC10042060	ENSSSCG00000049559
Yorkshire pigs	NS	4	CNC10042060	ENSSSCG00000022784
Yorkshire pigs	NS	4	CNC10042060	ENSSSCG00000006666
Yorkshire pigs	NS	4	CNC10042060	ENSSSCG00000006667
Yorkshire pigs	NS	4	CNC10042060	ENSSSCG00000047083
Yorkshire pigs	NS	4	CNC10042060	ENSSSCG00000036469
Yorkshire pigs	NS	4	CNC10042060	ENSSSCG00000006678
Yorkshire pigs	NS	4	CNC10042060	ENSSSCG00000006679
Yorkshire pigs	NS	4	CNC10042060	ENSSSCG00000006682
Yorkshire pigs	NS	4	CNC10042060	ENSSSCG00000026502
Yorkshire pigs	NS	4	CNC10042060	ENSSSCG00000006687
Yorkshire pigs	NS	4	CNC10042060	ENSSSCG00000006688
Yorkshire pigs	NS	4	CNC10042060	ENSSSCG00000006689
Yorkshire pigs	NS	4	CNC10042060	ENSSSCG00000037355
Yorkshire pigs	NS	4	CNC10042060	ENSSSCG00000043346
Yorkshire pigs	NS	4	CNC10042060	ENSSSCG00000006694
Yorkshire pigs	NS	4	CNC10042060	ENSSSCG00000006696
Yorkshire pigs	NS	4	CNC10042060	ENSSSCG00000006697
Yorkshire pigs	NS	4	CNC10042060	ENSSSCG00000033862
Yorkshire pigs	NS	4	CNC10042060	ENSSSCG00000006702
Yorkshire pigs	NS	4	CNC10042060	ENSSSCG00000006703
Yorkshire pigs	NS	4	CNC10042060	ENSSSCG00000006704
Yorkshire pigs	NS	4	CNC10042060	ENSSSCG00000020964
Yorkshire pigs	NS	4	CNC10042060	ENSSSCG00000028297
Yorkshire pigs	NS	4	CNC10042060	ENSSSCG00000006661
Yorkshire pigs	NS	4	CNC10042060	ENSSSCG00000006663
Yorkshire pigs	NS	4	CNC10042060	ENSSSCG00000006691
Yorkshire pigs	NS	4	CNC10042060	ENSSSCG00000006698
Yorkshire pigs	NS	4	CNC10042060	ENSSSCG00000006701
Yorkshire pigs	NS	4	CNC10042060	ENSSSCG00000006693
Yorkshire pigs	NS	4	CNC10042060	ENSSSCG00000024481
Yorkshire pigs	NS	7	CNC10071227	ENSSSCG00000018194
Yorkshire pigs	NS	7	CNC10071227	ENSSSCG00000037209
Yorkshire pigs	NS	7	CNC10071227	ENSSSCG00000001788
Yorkshire pigs	NS	7	CNC10071227	ENSSSCG00000001790
Yorkshire pigs	NS	7	CNC10071227	ENSSSCG00000038491
Yorkshire pigs	NS	7	CNC10071227	ENSSSCG00000048932
Yorkshire pigs	NS	7	CNC10071227	ENSSSCG00000047393
Yorkshire pigs	NS	7	CNC10071227	ENSSSCG00000044046
Yorkshire pigs	NS	7	CNC10071227	ENSSSCG00000001798
Yorkshire pigs	NS	7	CNC10071227	ENSSSCG00000038929
Yorkshire pigs	NS	7	CNC10071227	ENSSSCG00000021587
Yorkshire pigs	NS	7	CNC10071227	ENSSSCG00000001786
Yorkshire pigs	NS	7	CNC10071227	ENSSSCG00000001787
Yorkshire pigs	NS	7	CNC10071227	ENSSSCG00000001789
Yorkshire pigs	NS	7	CNC10071227	ENSSSCG00000001792
Yorkshire pigs	NS	7	CNC10071227	ENSSSCG00000031963
Yorkshire pigs	NS	7	CNC10071227	ENSSSCG00000001793
Yorkshire pigs	NS	7	CNC10071227	ENSSSCG00000001795
Yorkshire pigs	NS	7	CNC10071311	ENSSSCG00000019173
Yorkshire pigs	NS	7	CNC10071311	ENSSSCG00000044977
Yorkshire pigs	NS	7	CNC10071311	ENSSSCG00000020471
Yorkshire pigs	NS	7	CNC10071311	ENSSSCG00000036100
Yorkshire pigs	NS	7	CNC10071311	ENSSSCG00000001847
Yorkshire pigs	NS	7	CNC10071311	ENSSSCG00000030213
Yorkshire pigs	NS	7	CNC10071311	ENSSSCG00000001858
Yorkshire pigs	NS	7	CNC10071311	ENSSSCG00000045165
Yorkshire pigs	NS	7	CNC10071311	ENSSSCG00000048453
Yorkshire pigs	NS	7	CNC10071311	ENSSSCG00000039452
Yorkshire pigs	NS	7	CNC10071311	ENSSSCG00000001838
Yorkshire pigs	NS	7	CNC10071311	ENSSSCG00000046185
Yorkshire pigs	NS	7	CNC10071311	ENSSSCG00000048159
Yorkshire pigs	NS	7	CNC10071311	ENSSSCG00000001840
Yorkshire pigs	NS	7	CNC10071311	ENSSSCG00000001844
Yorkshire pigs	NS	7	CNC10071311	ENSSSCG00000001848
Yorkshire pigs	NS	7	CNC10071311	ENSSSCG00000001849
Yorkshire pigs	NS	7	CNC10071311	ENSSSCG00000001852
Yorkshire pigs	NS	7	CNC10071311	ENSSSCG00000031719
Yorkshire pigs	NS	7	CNC10071311	ENSSSCG00000031810
Yorkshire pigs	NS	7	CNC10071311	ENSSSCG00000033954
Yorkshire pigs	NS	7	CNC10071311	ENSSSCG00000033348
Yorkshire pigs	NS	7	CNC10071311	ENSSSCG00000001835
Yorkshire pigs	NS	7	CNC10071311	ENSSSCG00000001837
Yorkshire pigs	NS	7	CNC10071311	ENSSSCG00000001836
Yorkshire pigs	NS	7	CNC10071311	ENSSSCG00000001841
Yorkshire pigs	NS	7	CNC10071311	ENSSSCG00000040355
Yorkshire pigs	NS	7	CNC10071311	ENSSSCG00000027052
Yorkshire pigs	NS	7	CNC10071311	ENSSSCG00000001846
Yorkshire pigs	NS	7	CNC10071311	ENSSSCG00000030174
Yorkshire pigs	NS	7	CNC10071311	ENSSSCG00000001850
Yorkshire pigs	NS	7	CNC10071311	ENSSSCG00000037307
Yorkshire pigs	NS	7	CNC10071311	ENSSSCG00000027457
Yorkshire pigs	NS	7	CNC10071311	ENSSSCG00000044227
Yorkshire pigs	NS	7	CNC10071311	ENSSSCG00000001863
Yorkshire pigs	NS	7	CNC10071311	ENSSSCG00000001862
Yorkshire pigs	NS	7	CNC10071311	ENSSSCG00000021361
Yorkshire pigs	NS	7	CNC10071311	ENSSSCG00000001865
Yorkshire pigs	GL	6	CNC10063154	ENSSSCG00000034921
Yorkshire pigs	GL	6	CNC10063154	ENSSSCG00000003970
Yorkshire pigs	GL	6	CNC10063154	ENSSSCG00000041170
Yorkshire pigs	GL	6	CNC10063154	ENSSSCG00000051161
Yorkshire pigs	GL	6	CNC10063154	ENSSSCG00000049547
Yorkshire pigs	GL	6	CNC10063154	ENSSSCG00000041384
Yorkshire pigs	GL	6	CNC10063154	ENSSSCG00000042410
Yorkshire pigs	GL	6	CNC10063154	ENSSSCG00000050171
Yorkshire pigs	GL	6	CNC10063154	ENSSSCG00000041989
Yorkshire pigs	GL	6	CNC10063154	ENSSSCG00000042431
Yorkshire pigs	GL	6	CNC10063154	ENSSSCG00000044245
Yorkshire pigs	GL	6	CNC10063154	ENSSSCG00000029975
Yorkshire pigs	GL	6	CNC10063154	ENSSSCG00000023321
Yorkshire pigs	GL	6	CNC10063154	ENSSSCG00000050429
Yorkshire pigs	GL	6	CNC10063154	ENSSSCG00000048684
Yorkshire pigs	GL	6	CNC10063154	ENSSSCG00000033952
Yorkshire pigs	GL	6	CNC10063154	ENSSSCG00000046633
Yorkshire pigs	GL	6	CNC10063154	ENSSSCG00000042204
Yorkshire pigs	GL	6	CNC10063154	ENSSSCG00000018207
Yorkshire pigs	GL	6	CNC10063154	ENSSSCG00000019493
Yorkshire pigs	GL	6	CNC10063154	ENSSSCG00000046552
Yorkshire pigs	GL	6	CNC10063154	ENSSSCG00000049921
Yorkshire pigs	GL	6	CNC10063154	ENSSSCG00000040559
Yorkshire pigs	GL	6	CNC10063154	ENSSSCG00000021745
Yorkshire pigs	GL	6	CNC10063154	ENSSSCG00000039678
Yorkshire pigs	GL	6	CNC10063154	ENSSSCG00000027374
Yorkshire pigs	GL	6	CNC10063154	ENSSSCG00000028485
Yorkshire pigs	GL	6	CNC10063154	ENSSSCG00000003964
Yorkshire pigs	GL	6	CNC10063154	ENSSSCG00000003966
Yorkshire pigs	GL	6	CNC10063154	ENSSSCG00000003967
Yorkshire pigs	GL	6	CNC10063154	ENSSSCG00000003968
Yorkshire pigs	GL	6	CNC10063154	ENSSSCG00000047697
Yorkshire pigs	GL	6	CNC10063154	ENSSSCG00000050157
Yorkshire pigs	GL	6	CNC10063154	ENSSSCG00000051622
Yorkshire pigs	GL	6	CNC10063154	ENSSSCG00000046158
Yorkshire pigs	GL	6	CNC10063154	ENSSSCG00000047500
Yorkshire pigs	GL	6	CNC10063154	ENSSSCG00000033465
Yorkshire pigs	GL	6	CNC10063154	ENSSSCG00000037856
Yorkshire pigs	GL	6	CNC10063154	ENSSSCG00000037852
Yorkshire pigs	GL	6	CNC10063154	ENSSSCG00000043296
Yorkshire pigs	GL	6	CNC10063154	ENSSSCG00000003972
Yorkshire pigs	GL	6	CNC10063154	ENSSSCG00000003973
Yorkshire pigs	GL	6	CNC10063154	ENSSSCG00000047385
Yorkshire pigs	GL	6	CNC10063154	ENSSSCG00000003976
Yorkshire pigs	GL	6	CNC10063154	ENSSSCG00000051363
Yorkshire pigs	GL	6	CNC10063154	ENSSSCG00000023920
Yorkshire pigs	GL	6	CNC10063154	ENSSSCG00000023266
Yorkshire pigs	GL	6	CNC10063154	ENSSSCG00000043705
Yorkshire pigs	GL	6	CNC10063154	ENSSSCG00000003971
Yorkshire pigs	GL	6	CNC10063154	ENSSSCG00000003975
Yorkshire pigs	GL	6	CNC10063154	ENSSSCG00000003965
Yorkshire pigs	GL	6	CNC10063154	ENSSSCG00000035074
Yorkshire pigs	SR	11	CNCB10007759	ENSSSCG00000042381
Yorkshire pigs	SR	11	CNCB10007759	ENSSSCG00000051010
Yorkshire pigs	SR	11	CNCB10007759	ENSSSCG00000019244
Yorkshire pigs	SR	11	CNCB10007759	ENSSSCG00000044719
Yorkshire pigs	SR	11	CNCB10007759	ENSSSCG00000036916
Yorkshire pigs	SR	11	CNCB10007759	ENSSSCG00000047629
Yorkshire pigs	SR	12	CNC10120451	ENSSSCG00000017416
Yorkshire pigs	SR	12	CNC10120451	ENSSSCG00000017418
Yorkshire pigs	SR	12	CNC10120451	ENSSSCG00000032404
Yorkshire pigs	SR	12	CNC10120451	ENSSSCG00000034779
Yorkshire pigs	SR	12	CNC10120451	ENSSSCG00000017427
Yorkshire pigs	SR	12	CNC10120451	ENSSSCG00000034799
Yorkshire pigs	SR	12	CNC10120451	ENSSSCG00000017430
Yorkshire pigs	SR	12	CNC10120451	ENSSSCG00000017446
Yorkshire pigs	SR	12	CNC10120451	ENSSSCG00000017444
Yorkshire pigs	SR	12	CNC10120451	ENSSSCG00000017445
Yorkshire pigs	SR	12	CNC10120451	ENSSSCG00000044890
Yorkshire pigs	SR	12	CNC10120451	ENSSSCG00000017437
Yorkshire pigs	SR	12	CNC10120451	ENSSSCG00000017439
Yorkshire pigs	SR	12	CNC10120451	ENSSSCG00000034177
Yorkshire pigs	SR	12	CNC10120451	ENSSSCG00000021668
Yorkshire pigs	SR	12	CNC10120451	ENSSSCG00000017441
Yorkshire pigs	SR	12	CNC10120451	ENSSSCG00000021755
Yorkshire pigs	SR	12	CNC10120451	ENSSSCG00000030350
Yorkshire pigs	SR	12	CNC10120451	ENSSSCG00000041928
Yorkshire pigs	SR	12	CNC10120451	ENSSSCG00000047892
Yorkshire pigs	SR	12	CNC10120451	ENSSSCG00000047939
Yorkshire pigs	SR	12	CNC10120451	ENSSSCG00000046804
Yorkshire pigs	SR	12	CNC10120451	ENSSSCG00000037569
Yorkshire pigs	SR	12	CNC10120451	ENSSSCG00000046207
Yorkshire pigs	SR	12	CNC10120451	ENSSSCG00000032172
Yorkshire pigs	SR	12	CNC10120451	ENSSSCG00000039030
Yorkshire pigs	SR	12	CNC10120451	ENSSSCG00000043196
Yorkshire pigs	SR	12	CNC10120451	ENSSSCG00000025789
Yorkshire pigs	SR	12	CNC10120451	ENSSSCG00000017451
Yorkshire pigs	SR	12	CNC10120451	ENSSSCG00000027632
Yorkshire pigs	SR	12	CNC10120451	ENSSSCG00000038114
Yorkshire pigs	SR	12	CNC10120451	ENSSSCG00000049072
Yorkshire pigs	SR	12	CNC10120451	ENSSSCG00000039927
Yorkshire pigs	SR	12	CNC10120451	ENSSSCG00000036987
Yorkshire pigs	SR	12	CNC10120451	ENSSSCG00000017460
Yorkshire pigs	SR	12	CNC10120451	ENSSSCG00000017462
Yorkshire pigs	SR	12	CNC10120451	ENSSSCG00000017465
Yorkshire pigs	SR	12	CNC10120451	ENSSSCG00000034208
Yorkshire pigs	SR	12	CNC10120451	ENSSSCG00000017466
Yorkshire pigs	SR	12	CNC10120451	ENSSSCG00000049120
Yorkshire pigs	SR	12	CNC10120451	ENSSSCG00000017474
Yorkshire pigs	SR	12	CNC10120451	ENSSSCG00000034694
Yorkshire pigs	SR	12	CNC10120451	ENSSSCG00000017488
Yorkshire pigs	SR	12	CNC10120451	ENSSSCG00000017484
Yorkshire pigs	SR	12	CNC10120451	ENSSSCG00000017496
Yorkshire pigs	SR	12	CNC10120451	ENSSSCG00000017414
Yorkshire pigs	SR	12	CNC10120451	ENSSSCG00000017417
Yorkshire pigs	SR	12	CNC10120451	ENSSSCG00000017419
Yorkshire pigs	SR	12	CNC10120451	ENSSSCG00000017420
Yorkshire pigs	SR	12	CNC10120451	ENSSSCG00000017415
Yorkshire pigs	SR	12	CNC10120451	ENSSSCG00000033629
Yorkshire pigs	SR	12	CNC10120451	ENSSSCG00000017422
Yorkshire pigs	SR	12	CNC10120451	ENSSSCG00000017429
Yorkshire pigs	SR	12	CNC10120451	ENSSSCG00000017428
Yorkshire pigs	SR	12	CNC10120451	ENSSSCG00000021910
Yorkshire pigs	SR	12	CNC10120451	ENSSSCG00000017433
Yorkshire pigs	SR	12	CNC10120451	ENSSSCG00000017438
Yorkshire pigs	SR	12	CNC10120451	ENSSSCG00000039008
Yorkshire pigs	SR	12	CNC10120451	ENSSSCG00000024067
Yorkshire pigs	SR	12	CNC10120451	ENSSSCG00000017459
Yorkshire pigs	SR	12	CNC10120451	ENSSSCG00000028522
Yorkshire pigs	SR	12	CNC10120451	ENSSSCG00000017461
Yorkshire pigs	SR	12	CNC10120451	ENSSSCG00000017463
Yorkshire pigs	SR	12	CNC10120451	ENSSSCG00000017464
Yorkshire pigs	SR	12	CNC10120451	ENSSSCG00000036089
Yorkshire pigs	SR	12	CNC10120451	ENSSSCG00000039137
Yorkshire pigs	SR	12	CNC10120451	ENSSSCG00000017470
Yorkshire pigs	SR	12	CNC10120451	ENSSSCG00000017472
Yorkshire pigs	SR	12	CNC10120451	ENSSSCG00000017475
Yorkshire pigs	SR	12	CNC10120451	ENSSSCG00000017471
Yorkshire pigs	SR	12	CNC10120451	ENSSSCG00000017478
Yorkshire pigs	SR	12	CNC10120451	ENSSSCG00000017477
Yorkshire pigs	SR	12	CNC10120451	ENSSSCG00000017476
Yorkshire pigs	SR	12	CNC10120451	ENSSSCG00000036933
Yorkshire pigs	SR	12	CNC10120451	ENSSSCG00000029102
Yorkshire pigs	SR	12	CNC10120451	ENSSSCG00000017489
Yorkshire pigs	SR	12	CNC10120451	ENSSSCG00000017490
Yorkshire pigs	SR	12	CNC10120451	ENSSSCG00000021018
Yorkshire pigs	SR	12	CNC10120451	ENSSSCG00000017493
Yorkshire pigs	SR	12	CNC10120451	ENSSSCG00000017495
Yorkshire pigs	SR	12	CNC10120451	ENSSSCG00000017497
Yorkshire pigs	SR	12	CNC10120451	ENSSSCG00000017502
Yorkshire pigs	SR	12	CNC10120451	ENSSSCG00000028051
Yorkshire pigs	SR	12	CNC10120451	ENSSSCG00000017421
Yorkshire pigs	SR	12	CNC10120451	ENSSSCG00000017448
Yorkshire pigs	SR	12	CNC10120451	ENSSSCG00000033085
Yorkshire pigs	SR	12	CNC10120451	ENSSSCG00000017458
Yorkshire pigs	SR	12	CNC10120451	ENSSSCG00000043259
Yorkshire pigs	SR	12	CNC10120451	ENSSSCG00000017479
Yorkshire pigs	SR	12	CNC10120451	ENSSSCG00000035969
Yorkshire pigs	SR	12	CNC10120451	ENSSSCG00000017492
Yorkshire pigs	SR	12	CNC10120451	ENSSSCG00000017494
Yorkshire pigs	SR	12	CNC10120451	ENSSSCG00000017473
Yorkshire pigs	SR	13	CNC10131437	ENSSSCG00000041912
Yorkshire pigs	SR	13	CNC10131437	ENSSSCG00000043685
Yorkshire pigs	SR	13	CNC10131437	ENSSSCG00000045679
Yorkshire pigs	SR	13	CNC10131437	ENSSSCG00000048295
Yorkshire pigs	SR	13	CNC10131437	ENSSSCG00000011550
Yorkshire pigs	SR	13	CNC10131437	ENSSSCG00000011555
Yorkshire pigs	SR	13	CNC10131437	ENSSSCG00000032623
Yorkshire pigs	SR	13	CNC10131437	ENSSSCG00000011560
Yorkshire pigs	SR	13	CNC10131437	ENSSSCG00000032118
Yorkshire pigs	SR	13	CNC10131437	ENSSSCG00000034155
Yorkshire pigs	SR	13	CNC10131437	ENSSSCG00000018670
Yorkshire pigs	SR	13	CNC10131437	ENSSSCG00000045899
Yorkshire pigs	SR	13	CNC10131437	ENSSSCG00000011538
Yorkshire pigs	SR	13	CNC10131437	ENSSSCG00000023082
Yorkshire pigs	SR	13	CNC10131437	ENSSSCG00000040643
Yorkshire pigs	SR	13	CNC10131437	ENSSSCG00000011542
Yorkshire pigs	SR	13	CNC10131437	ENSSSCG00000011543
Yorkshire pigs	SR	13	CNC10131437	ENSSSCG00000011546
Yorkshire pigs	SR	13	CNC10131437	ENSSSCG00000011548
Yorkshire pigs	SR	13	CNC10131437	ENSSSCG00000011549
Yorkshire pigs	SR	13	CNC10131437	ENSSSCG00000011551
Yorkshire pigs	SR	13	CNC10131437	ENSSSCG00000011553
Yorkshire pigs	SR	13	CNC10131437	ENSSSCG00000011557
Yorkshire pigs	SR	13	CNC10131437	ENSSSCG00000011556
Yorkshire pigs	SR	13	CNC10131437	ENSSSCG00000011561
Yorkshire pigs	SR	13	CNC10131437	ENSSSCG00000011562
Yorkshire pigs	SR	13	CNC10131437	ENSSSCG00000011563
Yorkshire pigs	SR	13	CNC10131437	ENSSSCG00000011567
Yorkshire pigs	SR	13	CNC10131437	ENSSSCG00000011570
Yorkshire pigs	SR	13	CNC10131437	ENSSSCG00000011569
Yorkshire pigs	SR	13	CNC10131437	ENSSSCG00000011572
Yorkshire pigs	SR	13	CNC10131437	ENSSSCG00000021585
Yorkshire pigs	SR	13	CNC10131437	ENSSSCG00000026158
Yorkshire pigs	SR	13	CNC10131437	ENSSSCG00000033624
Yorkshire pigs	SR	13	CNC10131437	ENSSSCG00000011540
Yorkshire pigs	SR	13	CNC10131437	ENSSSCG00000011559
Yorkshire pigs	SR	13	CNC10131437	ENSSSCG00000011565
Yorkshire pigs	SR	13	CNC10131437	ENSSSCG00000011568
Yorkshire pigs	SR	13	CNC10131437	ENSSSCG00000023084
Yorkshire pigs	SR	13	CNC10131437	ENSSSCG00000011552
Yorkshire pigs	SR	13	CNCB10009231	ENSSSCG00000019991
Yorkshire pigs	SR	13	CNCB10009231	ENSSSCG00000028370
Yorkshire pigs	SR	13	CNCB10009231	ENSSSCG00000037289
Yorkshire pigs	SR	13	CNCB10009231	ENSSSCG00000047305
Yorkshire pigs	SR	13	CNCB10009231	ENSSSCG00000011939
Yorkshire pigs	SR	13	CNCB10009231	ENSSSCG00000044995
Yorkshire pigs	SR	13	CNCB10009231	ENSSSCG00000043868
Yorkshire pigs	SR	13	CNCB10009231	ENSSSCG00000041865
Yorkshire pigs	SR	13	CNCB10009231	ENSSSCG00000048592
Yorkshire pigs	SR	13	CNCB10009231	ENSSSCG00000048620
Yorkshire pigs	SR	13	CNCB10009231	ENSSSCG00000044778
Yorkshire pigs	SR	13	CNCB10009231	ENSSSCG00000031524
Yorkshire pigs	SR	13	CNCB10009231	ENSSSCG00000040999
Yorkshire pigs	SR	13	CNCB10009231	ENSSSCG00000032588
Yorkshire pigs	SR	13	CNCB10009231	ENSSSCG00000023842
Yorkshire pigs	SR	13	CNCB10009231	ENSSSCG00000050552
Yorkshire pigs	SR	13	CNCB10009231	ENSSSCG00000033593
Yorkshire pigs	SR	13	CNCB10009231	ENSSSCG00000043750
Yorkshire pigs	SR	13	CNCB10009231	ENSSSCG00000011941
Yorkshire pigs	SR	13	CNCB10009231	ENSSSCG00000050493
Yorkshire pigs	SR	13	CNCB10009231	ENSSSCG00000011942
Yorkshire pigs	SR	13	CNCB10009231	ENSSSCG00000011937
Yorkshire pigs	SR	13	CNCB10009231	ENSSSCG00000011940
Yorkshire pigs	SR	13	CNCB10009231	ENSSSCG00000022175
Yorkshire pigs	SR	13	CNCB10009231	ENSSSCG00000027275
Yorkshire pigs	SR	14	CNC10140889	ENSSSCG00000009938
Yorkshire pigs	SR	14	CNC10140889	ENSSSCG00000019927
Yorkshire pigs	SR	14	CNC10140889	ENSSSCG00000046298
Yorkshire pigs	SR	14	CNC10140889	ENSSSCG00000024495
Yorkshire pigs	SR	14	CNC10140889	ENSSSCG00000009945
Yorkshire pigs	SR	14	CNC10140889	ENSSSCG00000043939
Yorkshire pigs	SR	14	CNC10140889	ENSSSCG00000041530
Yorkshire pigs	SR	14	CNC10140889	ENSSSCG00000050515
Yorkshire pigs	SR	14	CNC10140889	ENSSSCG00000009952
Yorkshire pigs	SR	14	CNC10140889	ENSSSCG00000009954
Yorkshire pigs	SR	14	CNC10140889	ENSSSCG00000009955
Yorkshire pigs	SR	14	CNC10140889	ENSSSCG00000019440
Yorkshire pigs	SR	14	CNC10140889	ENSSSCG00000009940
Yorkshire pigs	SR	14	CNC10140889	ENSSSCG00000009941
Yorkshire pigs	SR	14	CNC10140889	ENSSSCG00000009943
Yorkshire pigs	SR	14	CNC10140889	ENSSSCG00000042188
Yorkshire pigs	SR	14	CNC10140889	ENSSSCG00000027124
Yorkshire pigs	SR	14	CNC10140889	ENSSSCG00000023380
Yorkshire pigs	SR	14	CNC10140889	ENSSSCG00000009946
Yorkshire pigs	SR	14	CNC10140889	ENSSSCG00000041778
Yorkshire pigs	SR	14	CNC10140889	ENSSSCG00000046133
Yorkshire pigs	SR	14	CNC10140889	ENSSSCG00000047670
Yorkshire pigs	SR	14	CNC10140889	ENSSSCG00000032917
Yorkshire pigs	SR	14	CNC10140889	ENSSSCG00000009944
Yorkshire pigs	SR	14	CNC10140889	ENSSSCG00000031346
Yorkshire pigs	SR	14	CNC10140889	ENSSSCG00000039261
Yorkshire pigs	SR	14	CNC10140889	ENSSSCG00000009951
Yorkshire pigs	SR	14	CNC10140889	ENSSSCG00000009950
Yorkshire pigs	SR	14	CNC10140889	ENSSSCG00000033385
Yorkshire pigs	SR	14	CNC10140889	ENSSSCG00000009956
Yorkshire pigs	SR	14	CNC10140889	ENSSSCG00000009957
Yorkshire pigs	SR	14	CNC10140889	ENSSSCG00000009942
Yorkshire pigs	SR	17	CNC10171187	ENSSSCG00000047911
Yorkshire pigs	SR	17	CNC10171187	ENSSSCG00000007490
Yorkshire pigs	SR	17	CNC10171187	ENSSSCG00000007498
Yorkshire pigs	SR	17	CNC10171187	ENSSSCG00000007499
Yorkshire pigs	SR	17	CNC10171187	ENSSSCG00000041569
Yorkshire pigs	SR	17	CNC10171187	ENSSSCG00000007500
Yorkshire pigs	SR	17	CNC10171187	ENSSSCG00000020537
Yorkshire pigs	SR	17	CNC10171187	ENSSSCG00000043512
Yorkshire pigs	SR	17	CNC10171187	ENSSSCG00000049281
Yorkshire pigs	SR	17	CNC10171187	ENSSSCG00000007491
Yorkshire pigs	SR	17	CNC10171187	ENSSSCG00000007492
Yorkshire pigs	SR	17	CNC10171187	ENSSSCG00000007493
Yorkshire pigs	SR	17	CNC10171187	ENSSSCG00000007494
Yorkshire pigs	SR	17	CNC10171187	ENSSSCG00000007496
Yorkshire pigs	SR	17	CNC10171187	ENSSSCG00000007497
Yorkshire pigs	SR	17	CNC10171187	ENSSSCG00000007502
Yorkshire pigs	SR	17	CNC10171187	ENSSSCG00000007503
Yorkshire pigs	SR	17	CNC10171187	ENSSSCG00000007504
Yorkshire pigs	SR	17	CNC10171187	ENSSSCG00000007505
Yorkshire pigs	SR	17	CNC10171187	ENSSSCG00000007508
Yorkshire pigs	SR	17	CNC10171187	ENSSSCG00000034259
Yorkshire pigs	SR	17	CNC10171187	ENSSSCG00000041002
Yorkshire pigs	SR	17	CNC10171187	ENSSSCG00000007495
Yorkshire pigs	SR	17	CNC10171187	ENSSSCG00000007507
Yorkshire pigs	SR	17	CNC10171187	ENSSSCG00000007501
Yorkshire pigs	SR	2	CNC10020629	ENSSSCG00000045811
Yorkshire pigs	SR	2	CNC10020629	ENSSSCG00000043531
Yorkshire pigs	SR	2	CNC10020629	ENSSSCG00000045027
Yorkshire pigs	SR	2	CNC10020629	ENSSSCG00000020107
Yorkshire pigs	SR	2	CNC10020629	ENSSSCG00000042255
Yorkshire pigs	SR	2	CNC10020629	ENSSSCG00000019322
Yorkshire pigs	SR	2	CNC10020629	ENSSSCG00000041545
Yorkshire pigs	SR	2	CNC10020629	ENSSSCG00000042066
Yorkshire pigs	SR	2	CNC10020629	ENSSSCG00000042288
Yorkshire pigs	SR	2	CNC10020629	ENSSSCG00000044268
Yorkshire pigs	SR	2	CNC10020629	ENSSSCG00000049182
Yorkshire pigs	SR	2	CNC10020629	ENSSSCG00000013299
Yorkshire pigs	SR	2	CNC10020629	ENSSSCG00000013300
Yorkshire pigs	SR	2	CNC10020629	ENSSSCG00000013302
Yorkshire pigs	SR	2	CNC10020629	ENSSSCG00000013304
Yorkshire pigs	SR	2	CNC10020629	ENSSSCG00000051171
Yorkshire pigs	SR	2	CNC10020629	ENSSSCG00000013307
Yorkshire pigs	SR	2	CNC10020629	ENSSSCG00000013308
Yorkshire pigs	SR	2	CNC10020629	ENSSSCG00000024791
Yorkshire pigs	SR	2	CNC10020629	ENSSSCG00000013310
Yorkshire pigs	SR	2	CNC10020629	ENSSSCG00000013296
Yorkshire pigs	SR	2	CNC10020629	ENSSSCG00000013297
Yorkshire pigs	SR	2	CNC10020629	ENSSSCG00000013298
Yorkshire pigs	SR	2	CNC10020629	ENSSSCG00000013301
Yorkshire pigs	SR	2	CNC10020629	ENSSSCG00000013303
Yorkshire pigs	SR	2	CNC10020629	ENSSSCG00000013305
Yorkshire pigs	SR	2	CNC10020629	ENSSSCG00000013312
Yorkshire pigs	SR	2	CNC10020629	ENSSSCG00000013311
Yorkshire pigs	SR	2	CNC10023323	ENSSSCG00000038039
Yorkshire pigs	SR	2	CNC10023323	ENSSSCG00000047104
Yorkshire pigs	SR	2	CNC10023323	ENSSSCG00000035450
Yorkshire pigs	SR	2	CNC10023323	ENSSSCG00000043261
Yorkshire pigs	SR	2	CNC10023323	ENSSSCG00000031266
Yorkshire pigs	SR	2	CNC10023323	ENSSSCG00000050698
Yorkshire pigs	SR	2	CNC10023323	ENSSSCG00000043228
Yorkshire pigs	SR	2	CNC10023323	ENSSSCG00000032913
Yorkshire pigs	SR	2	CNC10023323	ENSSSCG00000045400
Yorkshire pigs	SR	2	CNC10023323	ENSSSCG00000031699
Yorkshire pigs	SR	2	CNC10023323	ENSSSCG00000042100
Yorkshire pigs	SR	2	CNC10023323	ENSSSCG00000044276
Yorkshire pigs	SR	2	CNC10023323	ENSSSCG00000047055
Yorkshire pigs	SR	2	CNC10023323	ENSSSCG00000043257
Yorkshire pigs	SR	2	CNC10023323	ENSSSCG00000024040
Yorkshire pigs	SR	2	CNC10023323	ENSSSCG00000046739
Yorkshire pigs	SR	2	CNC10023323	ENSSSCG00000048566
Yorkshire pigs	SR	2	CNC10023323	ENSSSCG00000035155
Yorkshire pigs	SR	2	CNC10023323	ENSSSCG00000047332
Yorkshire pigs	SR	2	CNC10023323	ENSSSCG00000050941
Yorkshire pigs	SR	2	CNC10023323	ENSSSCG00000032120
Yorkshire pigs	SR	2	CNC10023323	ENSSSCG00000032567
Yorkshire pigs	SR	2	CNC10023323	ENSSSCG00000037253
Yorkshire pigs	SR	2	CNC10023323	ENSSSCG00000049054
Yorkshire pigs	SR	2	CNC10023323	ENSSSCG00000041388
Yorkshire pigs	SR	2	CNC10023323	ENSSSCG00000043558
Yorkshire pigs	SR	2	CNC10023323	ENSSSCG00000044135
Yorkshire pigs	SR	2	CNC10023323	ENSSSCG00000033999
Yorkshire pigs	SR	2	CNC10023323	ENSSSCG00000038092
Yorkshire pigs	SR	2	CNC10023323	ENSSSCG00000035597
Yorkshire pigs	SR	2	CNC10023323	ENSSSCG00000033545
Yorkshire pigs	SR	2	CNC10023323	ENSSSCG00000033666
Yorkshire pigs	SR	2	CNC10023323	ENSSSCG00000039363
Yorkshire pigs	SR	2	CNC10023323	ENSSSCG00000042521
Yorkshire pigs	SR	2	CNC10023323	ENSSSCG00000036085
Yorkshire pigs	SR	2	CNC10023323	ENSSSCG00000042335
Yorkshire pigs	SR	2	CNC10023323	ENSSSCG00000037276
Yorkshire pigs	SR	2	CNC10023323	ENSSSCG00000046680
Yorkshire pigs	SR	2	CNC10023323	ENSSSCG00000043027
Yorkshire pigs	SR	2	CNC10023323	ENSSSCG00000033119
Yorkshire pigs	SR	2	CNC10023323	ENSSSCG00000032625
Yorkshire pigs	SR	2	CNC10021768	ENSSSCG00000014054
Yorkshire pigs	SR	2	CNC10021768	ENSSSCG00000029179
Yorkshire pigs	SR	2	CNC10021768	ENSSSCG00000029985
Yorkshire pigs	SR	2	CNC10021768	ENSSSCG00000025894
Yorkshire pigs	SR	2	CNC10021768	ENSSSCG00000048936
Yorkshire pigs	SR	2	CNC10021768	ENSSSCG00000051540
Yorkshire pigs	SR	2	CNC10021768	ENSSSCG00000019911
Yorkshire pigs	SR	2	CNC10021768	ENSSSCG00000046532
Yorkshire pigs	SR	2	CNC10021768	ENSSSCG00000014067
Yorkshire pigs	SR	2	CNC10021768	ENSSSCG00000042010
Yorkshire pigs	SR	2	CNC10021768	ENSSSCG00000043000
Yorkshire pigs	SR	2	CNC10021768	ENSSSCG00000044209
Yorkshire pigs	SR	2	CNC10021768	ENSSSCG00000014071
Yorkshire pigs	SR	2	CNC10021768	ENSSSCG00000045478
Yorkshire pigs	SR	2	CNC10021768	ENSSSCG00000014049
Yorkshire pigs	SR	2	CNC10021768	ENSSSCG00000043061
Yorkshire pigs	SR	2	CNC10021768	ENSSSCG00000044502
Yorkshire pigs	SR	2	CNC10021768	ENSSSCG00000014055
Yorkshire pigs	SR	2	CNC10021768	ENSSSCG00000014052
Yorkshire pigs	SR	2	CNC10021768	ENSSSCG00000014053
Yorkshire pigs	SR	2	CNC10021768	ENSSSCG00000014056
Yorkshire pigs	SR	2	CNC10021768	ENSSSCG00000014057
Yorkshire pigs	SR	2	CNC10021768	ENSSSCG00000014058
Yorkshire pigs	SR	2	CNC10021768	ENSSSCG00000014062
Yorkshire pigs	SR	2	CNC10021768	ENSSSCG00000051369
Yorkshire pigs	SR	2	CNC10021768	ENSSSCG00000014066
Yorkshire pigs	SR	2	CNC10021768	ENSSSCG00000041272
Yorkshire pigs	SR	2	CNC10021768	ENSSSCG00000035878
Yorkshire pigs	SR	2	CNC10021768	ENSSSCG00000048223
Yorkshire pigs	SR	2	CNC10021768	ENSSSCG00000014068
Yorkshire pigs	SR	2	CNC10021768	ENSSSCG00000014051
Yorkshire pigs	SR	2	CNC10021768	ENSSSCG00000014060
Yorkshire pigs	SR	2	CNC10021768	ENSSSCG00000014061
Yorkshire pigs	SR	2	CNC10021768	ENSSSCG00000029096
Yorkshire pigs	SR	2	CNC10021768	ENSSSCG00000014063
Yorkshire pigs	SR	2	CNC10021768	ENSSSCG00000022661
Yorkshire pigs	SR	2	CNC10021768	ENSSSCG00000043452
Yorkshire pigs	SR	2	CNC10021768	ENSSSCG00000014070
Yorkshire pigs	SR	2	CNC10021768	ENSSSCG00000033682
Yorkshire pigs	SR	2	CNC10021768	ENSSSCG00000028317
Yorkshire pigs	SR	3	CNC10030328	ENSSSCG00000018775
Yorkshire pigs	SR	3	CNC10030328	ENSSSCG00000019976
Yorkshire pigs	SR	3	CNC10030328	ENSSSCG00000047936
Yorkshire pigs	SR	3	CNC10030328	ENSSSCG00000007743
Yorkshire pigs	SR	3	CNC10030328	ENSSSCG00000020808
Yorkshire pigs	SR	3	CNC10030328	ENSSSCG00000033141
Yorkshire pigs	SR	3	CNC10030328	ENSSSCG00000018553
Yorkshire pigs	SR	3	CNC10030328	ENSSSCG00000007749
Yorkshire pigs	SR	3	CNC10030328	ENSSSCG00000036685
Yorkshire pigs	SR	3	CNC10030328	ENSSSCG00000045912
Yorkshire pigs	SR	3	CNC10030328	ENSSSCG00000037878
Yorkshire pigs	SR	3	CNC10030328	ENSSSCG00000035952
Yorkshire pigs	SR	3	CNC10030328	ENSSSCG00000040811
Yorkshire pigs	SR	3	CNC10030328	ENSSSCG00000007732
Yorkshire pigs	SR	3	CNC10030328	ENSSSCG00000007736
Yorkshire pigs	SR	3	CNC10030328	ENSSSCG00000007735
Yorkshire pigs	SR	3	CNC10030328	ENSSSCG00000049181
Yorkshire pigs	SR	3	CNC10030328	ENSSSCG00000007739
Yorkshire pigs	SR	3	CNC10030328	ENSSSCG00000028513
Yorkshire pigs	SR	3	CNC10030328	ENSSSCG00000046556
Yorkshire pigs	SR	3	CNC10030328	ENSSSCG00000007744
Yorkshire pigs	SR	3	CNC10030328	ENSSSCG00000007745
Yorkshire pigs	SR	3	CNC10030328	ENSSSCG00000007748
Yorkshire pigs	SR	3	CNC10030328	ENSSSCG00000029029
Yorkshire pigs	SR	3	CNC10030328	ENSSSCG00000007751
Yorkshire pigs	SR	3	CNC10030328	ENSSSCG00000007753
Yorkshire pigs	SR	3	CNC10030328	ENSSSCG00000024058
Yorkshire pigs	SR	3	CNC10030328	ENSSSCG00000025245
Yorkshire pigs	SR	3	CNC10030328	ENSSSCG00000036789
Yorkshire pigs	SR	3	CNC10030328	ENSSSCG00000030798
Yorkshire pigs	SR	3	CNC10030328	ENSSSCG00000007760
Yorkshire pigs	SR	3	CNC10030328	ENSSSCG00000026457
Yorkshire pigs	SR	3	CNC10030328	ENSSSCG00000040985
Yorkshire pigs	SR	3	CNC10030328	ENSSSCG00000007737
Yorkshire pigs	SR	3	CNC10030328	ENSSSCG00000032119
Yorkshire pigs	SR	3	CNC10030328	ENSSSCG00000007738
Yorkshire pigs	SR	3	CNC10030328	ENSSSCG00000036659
Yorkshire pigs	SR	3	CNC10030328	ENSSSCG00000007754
Yorkshire pigs	SR	3	CNC10030328	ENSSSCG00000007757
Yorkshire pigs	SR	3	CNC10030328	ENSSSCG00000007733
Yorkshire pigs	SR	5	CNCB10003799	ENSSSCG00000000159
Yorkshire pigs	SR	5	CNCB10003799	ENSSSCG00000036971
Yorkshire pigs	SR	5	CNCB10003799	ENSSSCG00000045300
Yorkshire pigs	SR	5	CNCB10003799	ENSSSCG00000041235
Yorkshire pigs	SR	5	CNCB10003799	ENSSSCG00000050871
Yorkshire pigs	SR	5	CNCB10003799	ENSSSCG00000000156
Yorkshire pigs	SR	5	CNCB10003799	ENSSSCG00000000157
Yorkshire pigs	SR	5	CNCB10003799	ENSSSCG00000000160
Yorkshire pigs	SR	5	CNCB10003799	ENSSSCG00000041669
Yorkshire pigs	SR	5	CNCB10003799	ENSSSCG00000048045
Yorkshire pigs	SR	5	CNCB10003799	ENSSSCG00000000164
Yorkshire pigs	SR	5	CNCB10003799	ENSSSCG00000038968
Yorkshire pigs	SR	5	CNCB10003799	ENSSSCG00000045128
Yorkshire pigs	SR	5	CNCB10003799	ENSSSCG00000040453
Yorkshire pigs	SR	5	CNCB10003799	ENSSSCG00000031866
Yorkshire pigs	SR	5	CNCB10003799	ENSSSCG00000000161
Yorkshire pigs	SR	5	CNCB10003799	ENSSSCG00000000162
Yorkshire pigs	SR	5	CNCB10003799	ENSSSCG00000039109
Yorkshire pigs	SR	5	CNCB10003799	ENSSSCG00000000167
Yorkshire pigs	SR	5	CNCB10003799	ENSSSCG00000024881
Yorkshire pigs	SR	5	CNCB10003799	ENSSSCG00000000171
Yorkshire pigs	SR	5	CNCB10003799	ENSSSCG00000000158
Yorkshire pigs	SR	5	CNCB10003799	ENSSSCG00000000169
Yorkshire pigs	SR	6	CNC10061200	ENSSSCG00000049623
Yorkshire pigs	SR	6	CNC10061200	ENSSSCG00000025343
Yorkshire pigs	SR	6	CNC10061200	ENSSSCG00000034329
Yorkshire pigs	SR	6	CNC10061200	ENSSSCG00000033532
Yorkshire pigs	SR	6	CNC10061200	ENSSSCG00000037140
Yorkshire pigs	SR	6	CNC10061200	ENSSSCG00000024661
Yorkshire pigs	SR	6	CNC10061200	ENSSSCG00000037024
Yorkshire pigs	SR	6	CNC10061200	ENSSSCG00000040721
Yorkshire pigs	SR	6	CNC10061200	ENSSSCG00000034466
Yorkshire pigs	SR	6	CNC10061200	ENSSSCG00000003303
Yorkshire pigs	SR	6	CNC10061200	ENSSSCG00000020299
Yorkshire pigs	SR	6	CNC10061200	ENSSSCG00000044943
Yorkshire pigs	SR	6	CNC10061200	ENSSSCG00000003306
Yorkshire pigs	SR	6	CNC10061200	ENSSSCG00000049200
Yorkshire pigs	SR	6	CNC10061200	ENSSSCG00000038117
Yorkshire pigs	SR	6	CNC10061200	ENSSSCG00000031667
Yorkshire pigs	SR	6	CNC10061200	ENSSSCG00000003311
Yorkshire pigs	SR	6	CNC10061200	ENSSSCG00000032895
Yorkshire pigs	SR	6	CNC10061200	ENSSSCG00000035770
Yorkshire pigs	SR	6	CNC10061200	ENSSSCG00000049508
Yorkshire pigs	SR	6	CNC10061200	ENSSSCG00000034600
Yorkshire pigs	SR	6	CNC10061200	ENSSSCG00000044317
Yorkshire pigs	SR	6	CNC10061200	ENSSSCG00000037756
Yorkshire pigs	SR	6	CNC10061200	ENSSSCG00000042659
Yorkshire pigs	SR	6	CNC10061200	ENSSSCG00000032606
Yorkshire pigs	SR	6	CNC10061200	ENSSSCG00000040067
Yorkshire pigs	SR	6	CNC10061200	ENSSSCG00000047926
Yorkshire pigs	SR	6	CNC10061200	ENSSSCG00000039565
Yorkshire pigs	SR	6	CNC10061200	ENSSSCG00000041945
Yorkshire pigs	SR	6	CNC10061200	ENSSSCG00000049628
Yorkshire pigs	SR	6	CNC10061200	ENSSSCG00000022529
Yorkshire pigs	SR	6	CNC10061200	ENSSSCG00000003325
Yorkshire pigs	SR	6	CNC10061200	ENSSSCG00000041123
Yorkshire pigs	SR	6	CNC10061200	ENSSSCG00000046890
Yorkshire pigs	SR	6	CNC10061200	ENSSSCG00000042056
Yorkshire pigs	SR	6	CNC10061200	ENSSSCG00000048957
Yorkshire pigs	SR	6	CNC10061200	ENSSSCG00000033319
Yorkshire pigs	SR	6	CNC10061200	ENSSSCG00000035575
Yorkshire pigs	SR	6	CNC10061200	ENSSSCG00000050083
Yorkshire pigs	SR	6	CNC10061200	ENSSSCG00000035924
Yorkshire pigs	SR	6	CNC10061200	ENSSSCG00000003289
[truncated: 298 more rows]
