# Supplementary material for: Candidate Gene Identification and Genomic Prediction for Key Reproductive Traits in Yorkshire, Landrace, and Duroc Pigs
Source: Animals (Basel). 2026 Mar 24;16(7):999. doi: 10.3390/ani16070999 (PMC13072133; doi:10.3390/ani16070999)
Supplement: Supplementary file 1 [file animals-16-00999-s001.zip › Table S3.xlsx]

## Sheet: Sheet1
Table S3 Functional annotation of candidate genes of reproductive traits in Yorkshire pigs
#Term	Database	ID	Input number	Background number	P-Value	Corrected P-Value	Input
Estrogen signaling pathway	KEGG PATHWAY	ssc04915	23	111	1.19149e-10	6.9305e-08	ENSSSCG00000030350|ENSSSCG00000024067|ENSSSCG00000016958|ENSSSCG00000017444|ENSSSCG00000017445|ENSSSCG00000017441|ENSSSCG00000017460|ENSSSCG00000017461|ENSSSCG00000017462|ENSSSCG00000017463|ENSSSCG00000017464|ENSSSCG00000017465|ENSSSCG00000017448|ENSSSCG00000030368|ENSSSCG00000017475|ENSSSCG00000001430|ENSSSCG00000028522|ENSSSCG00000017433|ENSSSCG00000021668|ENSSSCG00000017439|ENSSSCG00000017438|…
Staphylococcus aureus infection	KEGG PATHWAY	ssc05150	7	42	0.00121208	0.352512	ENSSSCG00000001427|ENSSSCG00000024914|ENSSSCG00000001422|ENSSSCG00000024495|ENSSSCG00000001453|ENSSSCG00000006678|ENSSSCG00000007754
Antigen processing and presentation	KEGG PATHWAY	ssc04612	7	45	0.00173046	0.417244	ENSSSCG00000030368|ENSSSCG00000006648|ENSSSCG00000001453|ENSSSCG00000001398|ENSSSCG00000003976|ENSSSCG00000001404|ENSSSCG00000024161
Hematopoietic cell lineage	KEGG PATHWAY	ssc04640	9	74	0.00191287	0.417244	ENSSSCG00000001849|ENSSSCG00000013297|ENSSSCG00000001453|ENSSSCG00000010968|ENSSSCG00000001404|ENSSSCG00000017488|ENSSSCG00000006678|ENSSSCG00000024791|ENSSSCG00000007754
RNA transport	KEGG PATHWAY	ssc03013	12	129	0.00299733	0.475485	ENSSSCG00000017054|ENSSSCG00000014061|ENSSSCG00000028509|ENSSSCG00000014052|ENSSSCG00000016970|ENSSSCG00000007503|ENSSSCG00000017430|ENSSSCG00000010973|ENSSSCG00000017477|ENSSSCG00000001400|ENSSSCG00000014881|ENSSSCG00000021130
Type I diabetes mellitus	KEGG PATHWAY	ssc04940	5	33	0.00864006	0.653529	ENSSSCG00000001453|ENSSSCG00000024161|ENSSSCG00000001398|ENSSSCG00000001403|ENSSSCG00000001404
Graft-versus-host disease	KEGG PATHWAY	ssc05332	4	26	0.0176048	0.653529	ENSSSCG00000001453|ENSSSCG00000024161|ENSSSCG00000001398|ENSSSCG00000001404
Glutathione metabolism	KEGG PATHWAY	ssc00480	5	43	0.0224174	0.653529	ENSSSCG00000023467|ENSSSCG00000001849|ENSSSCG00000002627|ENSSSCG00000001852|ENSSSCG00000002623
Spliceosome	KEGG PATHWAY	ssc03040	9	113	0.0225587	0.653529	ENSSSCG00000030368|ENSSSCG00000030119|ENSSSCG00000014061|ENSSSCG00000006665|ENSSSCG00000028509|ENSSSCG00000001376|ENSSSCG00000003964|ENSSSCG00000022760|ENSSSCG00000001400
Allograft rejection	KEGG PATHWAY	ssc05330	4	29	0.0242914	0.653529	ENSSSCG00000001453|ENSSSCG00000024161|ENSSSCG00000001398|ENSSSCG00000001404
MicroRNAs in cancer	KEGG PATHWAY	ssc05206	14	217	0.0255087	0.653529	ENSSSCG00000007252|ENSSSCG00000007268|ENSSSCG00000019835|ENSSSCG00000017497|ENSSSCG00000013297|ENSSSCG00000028046|ENSSSCG00000014329|ENSSSCG00000019173|ENSSSCG00000001440|ENSSSCG00000019493|ENSSSCG00000018805|ENSSSCG00000022760|ENSSSCG00000018207|ENSSSCG00000019232
Platinum drug resistance	KEGG PATHWAY	ssc01524	6	63	0.0288594	0.653529	ENSSSCG00000002627|ENSSSCG00000002623|ENSSSCG00000016958|ENSSSCG00000023467|ENSSSCG00000017497|ENSSSCG00000017473
Phagosome	KEGG PATHWAY	ssc04145	9	126	0.0396399	0.653529	ENSSSCG00000006648|ENSSSCG00000020964|ENSSSCG00000001398|ENSSSCG00000001453|ENSSSCG00000024161|ENSSSCG00000006678|ENSSSCG00000001401|ENSSSCG00000001379|ENSSSCG00000007754
Cytokine-cytokine receptor interaction	KEGG PATHWAY	ssc04060	13	212	0.0424299	0.653529	ENSSSCG00000011556|ENSSSCG00000001749|ENSSSCG00000011559|ENSSSCG00000001748|ENSSSCG00000007501|ENSSSCG00000001403|ENSSSCG00000010966|ENSSSCG00000010967|ENSSSCG00000010968|ENSSSCG00000001404|ENSSSCG00000017488|ENSSSCG00000010974|ENSSSCG00000017466
IL-17 signaling pathway	KEGG PATHWAY	ssc04657	6	72	0.0481906	0.653529	ENSSSCG00000011556|ENSSSCG00000011559|ENSSSCG00000001748|ENSSSCG00000001749|ENSSSCG00000001404|ENSSSCG00000017488
intermediate filament	Gene Ontology	GO:0005882	19	39	2.23857e-14	3.90631e-11	ENSSSCG00000024067|ENSSSCG00000017438|ENSSSCG00000017428|ENSSSCG00000030350|ENSSSCG00000017464|ENSSSCG00000017439|ENSSSCG00000021668|ENSSSCG00000028522|ENSSSCG00000017458|ENSSSCG00000017444|ENSSSCG00000017445|ENSSSCG00000017441|ENSSSCG00000017460|ENSSSCG00000017461|ENSSSCG00000017462|ENSSSCG00000017463|ENSSSCG00000017459|ENSSSCG00000017465|ENSSSCG00000021755
structural molecule activity	Gene Ontology	GO:0005198	21	78	1.18268e-11	1.03189e-08	ENSSSCG00000024067|ENSSSCG00000017461|ENSSSCG00000017438|ENSSSCG00000014058|ENSSSCG00000030350|ENSSSCG00000017464|ENSSSCG00000017439|ENSSSCG00000021668|ENSSSCG00000017465|ENSSSCG00000017433|ENSSSCG00000017444|ENSSSCG00000017445|ENSSSCG00000021755|ENSSSCG00000017441|ENSSSCG00000017460|ENSSSCG00000017428|ENSSSCG00000017462|ENSSSCG00000017463|ENSSSCG00000017459|ENSSSCG00000017458|ENSSSCG00000020680
lipid binding	Gene Ontology	GO:0008289	10	62	0.000145284	0.0633802	ENSSSCG00000007259|ENSSSCG00000024787|ENSSSCG00000026137|ENSSSCG00000007262|ENSSSCG00000007261|ENSSSCG00000007260|ENSSSCG00000000157|ENSSSCG00000029295|ENSSSCG00000025052|ENSSSCG00000029714
synaptonemal complex assembly	Gene Ontology	GO:0007130	4	10	0.000984783	0.343689	ENSSSCG00000007502|ENSSSCG00000006649|ENSSSCG00000001410|ENSSSCG00000001420
positive regulation of calcineurin-NFAT signaling cascade	Gene Ontology	GO:0070886	3	6	0.00276761	0.475485	ENSSSCG00000001404|ENSSSCG00000011538|ENSSSCG00000001858
positive regulation of cytokine production involved in inflammatory response	Gene Ontology	GO:1900017	3	6	0.00276761	0.475485	ENSSSCG00000001404|ENSSSCG00000001748|ENSSSCG00000001749
protein-membrane adaptor activity	Gene Ontology	GO:0043495	3	7	0.0038551	0.560596	ENSSSCG00000007256|ENSSSCG00000006693|ENSSSCG00000001858
mitotic spindle organization	Gene Ontology	GO:0007052	5	30	0.00606934	0.653529	ENSSSCG00000002620|ENSSSCG00000027147|ENSSSCG00000029326|ENSSSCG00000007493|ENSSSCG00000007732
polyubiquitin modification-dependent protein binding	Gene Ontology	GO:0031593	4	19	0.0068472	0.653529	ENSSSCG00000026158|ENSSSCG00000011940|ENSSSCG00000021005|ENSSSCG00000001410
cilium	Gene Ontology	GO:0005929	8	75	0.00690511	0.653529	ENSSSCG00000021571|ENSSSCG00000011567|ENSSSCG00000002628|ENSSSCG00000001840|ENSSSCG00000007493|ENSSSCG00000007236|ENSSSCG00000011941|ENSSSCG00000001746
apoptotic process	Gene Ontology	GO:0006915	9	94	0.00809332	0.653529	ENSSSCG00000011557|ENSSSCG00000017054|ENSSSCG00000013299|ENSSSCG00000001858|ENSSSCG00000028786|ENSSSCG00000017490|ENSSSCG00000011941|ENSSSCG00000010981|ENSSSCG00000001410
positive regulation of heterotypic cell-cell adhesion	Gene Ontology	GO:0034116	3	10	0.00851971	0.653529	ENSSSCG00000013297|ENSSSCG00000001404|ENSSSCG00000022725
regulation of immune response	Gene Ontology	GO:0050776	4	21	0.00927542	0.653529	ENSSSCG00000001441|ENSSSCG00000006678|ENSSSCG00000001447|ENSSSCG00000027921
transcription, DNA-templated	Gene Ontology	GO:0006351	6	50	0.0112427	0.653529	ENSSSCG00000007243|ENSSSCG00000007268|ENSSSCG00000007248|ENSSSCG00000028786|ENSSSCG00000006691|ENSSSCG00000027410
negative regulation of NF-kappaB transcription factor activity	Gene Ontology	GO:0032088	5	36	0.0118794	0.653529	ENSSSCG00000011570|ENSSSCG00000001746|ENSSSCG00000013302|ENSSSCG00000028875|ENSSSCG00000001402
microtubule motor activity	Gene Ontology	GO:0003777	5	37	0.0131201	0.653529	ENSSSCG00000010984|ENSSSCG00000014326|ENSSSCG00000001840|ENSSSCG00000021571|ENSSSCG00000007247
DNA polymerase binding	Gene Ontology	GO:0070182	3	13	0.0154749	0.653529	ENSSSCG00000001837|ENSSSCG00000011563|ENSSSCG00000013304
negative regulation of actin filament polymerization	Gene Ontology	GO:0030837	3	13	0.0154749	0.653529	ENSSSCG00000008749|ENSSSCG00000027935|ENSSSCG00000009943
spindle midzone	Gene Ontology	GO:0051233	3	13	0.0154749	0.653529	ENSSSCG00000007253|ENSSSCG00000017471|ENSSSCG00000007493
apical plasma membrane	Gene Ontology	GO:0016324	10	127	0.0178815	0.653529	ENSSSCG00000013297|ENSSSCG00000014055|ENSSSCG00000001841|ENSSSCG00000022430|ENSSSCG00000014876|ENSSSCG00000017497|ENSSSCG00000001419|ENSSSCG00000010974|ENSSSCG00000001746|ENSSSCG00000006693
ventricular system development	Gene Ontology	GO:0021591	3	14	0.0183281	0.653529	ENSSSCG00000027997|ENSSSCG00000009944|ENSSSCG00000021571
positive regulation of cell-cell adhesion mediated by cadherin	Gene Ontology	GO:2000049	2	5	0.021383	0.653529	ENSSSCG00000017052|ENSSSCG00000022725
pyroptosis	Gene Ontology	GO:0070269	2	5	0.021383	0.653529	ENSSSCG00000021018|ENSSSCG00000017490
mature ribosome assembly	Gene Ontology	GO:0042256	2	5	0.021383	0.653529	ENSSSCG00000007732|ENSSSCG00000001792
telencephalon development	Gene Ontology	GO:0021537	2	5	0.021383	0.653529	ENSSSCG00000013296|ENSSSCG00000017414
positive regulation of heart induction by negative regulation of canonical Wnt signaling pathway	Gene Ontology	GO:0090082	2	5	0.021383	0.653529	ENSSSCG00000001847|ENSSSCG00000022347
I-kappaB kinase/NF-kappaB signaling	Gene Ontology	GO:0007249	4	28	0.0219154	0.653529	ENSSSCG00000011570|ENSSSCG00000017418|ENSSSCG00000028258|ENSSSCG00000001402
RNA helicase activity	Gene Ontology	GO:0003724	4	29	0.0242914	0.653529	ENSSSCG00000001376|ENSSSCG00000001424|ENSSSCG00000001400|ENSSSCG00000003306
kinesin complex	Gene Ontology	GO:0005871	4	29	0.0242914	0.653529	ENSSSCG00000014326|ENSSSCG00000001840|ENSSSCG00000021571|ENSSSCG00000007247
glutathione transferase activity	Gene Ontology	GO:0004364	3	16	0.0248501	0.653529	ENSSSCG00000023467|ENSSSCG00000002627|ENSSSCG00000002623
regulation of cytokine production	Gene Ontology	GO:0001817	3	16	0.0248501	0.653529	ENSSSCG00000001441|ENSSSCG00000001447|ENSSSCG00000027921
regulation of cell division	Gene Ontology	GO:0051302	2	6	0.0278799	0.653529	ENSSSCG00000002620|ENSSSCG00000001858
epithelial cell proliferation	Gene Ontology	GO:0050673	2	6	0.0278799	0.653529	ENSSSCG00000011939|ENSSSCG00000013300
citrate metabolic process	Gene Ontology	GO:0006101	2	6	0.0278799	0.653529	ENSSSCG00000017421|ENSSSCG00000001756
metallodipeptidase activity	Gene Ontology	GO:0070573	2	6	0.0278799	0.653529	ENSSSCG00000004870|ENSSSCG00000004869
RNA polymerase II, holoenzyme	Gene Ontology	GO:0016591	2	6	0.0278799	0.653529	ENSSSCG00000030291|ENSSSCG00000027700
mitotic spindle	Gene Ontology	GO:0072686	5	46	0.0283451	0.653529	ENSSSCG00000001746|ENSSSCG00000002620|ENSSSCG00000017414|ENSSSCG00000024604|ENSSSCG00000011551
microtubule-based movement	Gene Ontology	GO:0007018	5	46	0.0283451	0.653529	ENSSSCG00000010984|ENSSSCG00000014326|ENSSSCG00000001840|ENSSSCG00000021571|ENSSSCG00000007247
negative regulation of interleukin-6 production	Gene Ontology	GO:0032715	3	17	0.0285192	0.653529	ENSSSCG00000001404|ENSSSCG00000028875|ENSSSCG00000011568
oogenesis	Gene Ontology	GO:0048477	3	17	0.0285192	0.653529	ENSSSCG00000007502|ENSSSCG00000001750|ENSSSCG00000006649
transcription coregulator activity	Gene Ontology	GO:0003712	6	64	0.0306996	0.653529	ENSSSCG00000014331|ENSSSCG00000017058|ENSSSCG00000029102|ENSSSCG00000030798|ENSSSCG00000006689|ENSSSCG00000014882
negative regulation of apoptotic process	Gene Ontology	GO:0043066	11	160	0.0308017	0.653529	ENSSSCG00000001858|ENSSSCG00000002622|ENSSSCG00000011568|ENSSSCG00000027607|ENSSSCG00000022168|ENSSSCG00000016958|ENSSSCG00000001410|ENSSSCG00000017496|ENSSSCG00000013302|ENSSSCG00000001746|ENSSSCG00000022347
4 iron, 4 sulfur cluster binding	Gene Ontology	GO:0051539	4	32	0.0323241	0.653529	ENSSSCG00000029385|ENSSSCG00000007733|ENSSSCG00000023380|ENSSSCG00000001756
xenobiotic metabolic process	Gene Ontology	GO:0006805	3	18	0.0324589	0.653529	ENSSSCG00000023467|ENSSSCG00000002627|ENSSSCG00000002623
aging	Gene Ontology	GO:0007568	2	7	0.0350548	0.653529	ENSSSCG00000017433|ENSSSCG00000017464
ubiquitin ligase-substrate adaptor activity	Gene Ontology	GO:1990756	2	7	0.0350548	0.653529	ENSSSCG00000011567|ENSSSCG00000000156
flotillin complex	Gene Ontology	GO:0016600	2	7	0.0350548	0.653529	ENSSSCG00000009944|ENSSSCG00000022725
regulation of fat cell differentiation	Gene Ontology	GO:0045598	2	7	0.0350548	0.653529	ENSSSCG00000001404|ENSSSCG00000024604
Ras GTPase binding	Gene Ontology	GO:0017016	2	7	0.0350548	0.653529	ENSSSCG00000001426|ENSSSCG00000001858
signaling receptor binding	Gene Ontology	GO:0005102	9	124	0.0365688	0.653529	ENSSSCG00000001434|ENSSSCG00000017427|ENSSSCG00000001441|ENSSSCG00000001398|ENSSSCG00000010974|ENSSSCG00000007739|ENSSSCG00000001447|ENSSSCG00000027921|ENSSSCG00000001410
protein heterodimerization activity	Gene Ontology	GO:0046982	10	146	0.0391384	0.653529	ENSSSCG00000017497|ENSSSCG00000011570|ENSSSCG00000017464|ENSSSCG00000028522|ENSSSCG00000016958|ENSSSCG00000003976|ENSSSCG00000027179|ENSSSCG00000000156|ENSSSCG00000013303|ENSSSCG00000017473
protease binding	Gene Ontology	GO:0002020	5	51	0.0402573	0.653529	ENSSSCG00000006651|ENSSSCG00000029230|ENSSSCG00000001838|ENSSSCG00000022725|ENSSSCG00000001404
glutathione metabolic process	Gene Ontology	GO:0006749	3	20	0.0411397	0.653529	ENSSSCG00000023467|ENSSSCG00000002627|ENSSSCG00000002623
positive regulation of interferon-beta production	Gene Ontology	GO:0032728	3	20	0.0411397	0.653529	ENSSSCG00000006691|ENSSSCG00000022725|ENSSSCG00000017416
spermatid development	Gene Ontology	GO:0007286	4	35	0.0417364	0.653529	ENSSSCG00000027997|ENSSSCG00000007502|ENSSSCG00000001858|ENSSSCG00000001420
CTP biosynthetic process	Gene Ontology	GO:0006241	2	8	0.0428547	0.653529	ENSSSCG00000027997|ENSSSCG00000003973
epithelial cilium movement involved in extracellular fluid movement	Gene Ontology	GO:0003351	2	8	0.0428547	0.653529	ENSSSCG00000027997|ENSSSCG00000021571
proteoglycan binding	Gene Ontology	GO:0043394	2	8	0.0428547	0.653529	ENSSSCG00000008749|ENSSSCG00000006648
acetylcholine-gated channel complex	Gene Ontology	GO:0005892	2	8	0.0428547	0.653529	ENSSSCG00000001752|ENSSSCG00000024428
complement activation	Gene Ontology	GO:0006956	2	8	0.0428547	0.653529	ENSSSCG00000001427|ENSSSCG00000024914
ubiquitin binding	Gene Ontology	GO:0043130	4	36	0.0451826	0.653529	ENSSSCG00000007503|ENSSSCG00000014057|ENSSSCG00000017473|ENSSSCG00000000156
RNA polymerase II complex binding	Gene Ontology	GO:0000993	3	21	0.0458738	0.653529	ENSSSCG00000030291|ENSSSCG00000027700|ENSSSCG00000020898
