# Supplementary material for: Candidate Gene Identification and Genomic Prediction for Key Reproductive Traits in Yorkshire, Landrace, and Duroc Pigs
Source: Animals (Basel). 2026 Mar 24;16(7):999. doi: 10.3390/ani16070999 (PMC13072133; doi:10.3390/ani16070999)
Supplement: Supplementary file 1 [file animals-16-00999-s001.zip › Table S4.xlsx]

## Sheet: Sheet1
Table S4 Functional annotation of candidate genes of reproductive traits in Landrace pigs
#Term	Database	ID	Input number	Background number	P-Value	Corrected P-Value	Input
Estrogen signaling pathway	KEGG PATHWAY	ssc04915	21	111	5.30183e-16	1.86271e-13	ENSSSCG00000024067|ENSSSCG00000017461|ENSSSCG00000005015|ENSSSCG00000030350|ENSSSCG00000017464|ENSSSCG00000021668|ENSSSCG00000028522|ENSSSCG00000017458|ENSSSCG00000017433|ENSSSCG00000017475|ENSSSCG00000017444|ENSSSCG00000017445|ENSSSCG00000017465|ENSSSCG00000017441|ENSSSCG00000017460|ENSSSCG00000017463|ENSSSCG00000017462|ENSSSCG00000017438|ENSSSCG00000017459|ENSSSCG00000017439|ENSSSCG00000017448
Transcriptional misregulation in cancer	KEGG PATHWAY	ssc05202	8	142	0.00189578	0.169205	ENSSSCG00000026547|ENSSSCG00000028997|ENSSSCG00000021204|ENSSSCG00000025182|ENSSSCG00000017428|ENSSSCG00000017475|ENSSSCG00000006678|ENSSSCG00000016698
Platinum drug resistance	KEGG PATHWAY	ssc01524	5	63	0.00348305	0.223539	ENSSSCG00000023467|ENSSSCG00000002627|ENSSSCG00000017473|ENSSSCG00000017497|ENSSSCG00000002623
Drug metabolism - cytochrome P450	KEGG PATHWAY	ssc00982	4	46	0.00656732	0.256369	ENSSSCG00000023467|ENSSSCG00000002627|ENSSSCG00000006702|ENSSSCG00000002623
Acute myeloid leukemia	KEGG PATHWAY	ssc05221	4	56	0.0123893	0.357568	ENSSSCG00000017475|ENSSSCG00000006678|ENSSSCG00000017428|ENSSSCG00000005015
MicroRNAs in cancer	KEGG PATHWAY	ssc05206	8	217	0.0201573	0.380912	ENSSSCG00000007252|ENSSSCG00000005015|ENSSSCG00000026547|ENSSSCG00000017497|ENSSSCG00000028225|ENSSSCG00000007268|ENSSSCG00000018805|ENSSSCG00000019232
Glutathione metabolism	KEGG PATHWAY	ssc00480	3	43	0.0313397	0.386485	ENSSSCG00000023467|ENSSSCG00000002627|ENSSSCG00000002623
Metabolism of xenobiotics by cytochrome P450	KEGG PATHWAY	ssc00980	3	44	0.0331175	0.386485	ENSSSCG00000023467|ENSSSCG00000002627|ENSSSCG00000002623
Hippo signaling pathway - multiple species	KEGG PATHWAY	ssc04392	2	18	0.0355007	0.386485	ENSSSCG00000005027|ENSSSCG00000005021
Drug metabolism - other enzymes	KEGG PATHWAY	ssc00983	3	49	0.0427733	0.386485	ENSSSCG00000023467|ENSSSCG00000002627|ENSSSCG00000002623
Chemical carcinogenesis	KEGG PATHWAY	ssc05204	3	51	0.0469879	0.386485	ENSSSCG00000023467|ENSSSCG00000002627|ENSSSCG00000002623
Histidine metabolism	KEGG PATHWAY	ssc00340	2	22	0.0496067	0.386485	ENSSSCG00000004870|ENSSSCG00000004869
intermediate filament	Gene Ontology	GO:0005882	19	39	5.5348e-21	5.83368e-18	ENSSSCG00000024067|ENSSSCG00000017461|ENSSSCG00000017463|ENSSSCG00000017428|ENSSSCG00000030350|ENSSSCG00000017464|ENSSSCG00000021668|ENSSSCG00000028522|ENSSSCG00000017458|ENSSSCG00000017444|ENSSSCG00000017445|ENSSSCG00000017441|ENSSSCG00000017460|ENSSSCG00000017465|ENSSSCG00000017462|ENSSSCG00000017438|ENSSSCG00000017459|ENSSSCG00000017439|ENSSSCG00000021755
structural molecule activity	Gene Ontology	GO:0005198	19	78	2.44514e-16	1.28859e-13	ENSSSCG00000024067|ENSSSCG00000017461|ENSSSCG00000017463|ENSSSCG00000017428|ENSSSCG00000030350|ENSSSCG00000017464|ENSSSCG00000021668|ENSSSCG00000017458|ENSSSCG00000017433|ENSSSCG00000017444|ENSSSCG00000017445|ENSSSCG00000017441|ENSSSCG00000017460|ENSSSCG00000017465|ENSSSCG00000017462|ENSSSCG00000017438|ENSSSCG00000017459|ENSSSCG00000017439|ENSSSCG00000021755
lipid binding	Gene Ontology	GO:0008289	10	62	1.09908e-07	2.89608e-05	ENSSSCG00000007259|ENSSSCG00000024787|ENSSSCG00000026137|ENSSSCG00000007262|ENSSSCG00000007261|ENSSSCG00000029295|ENSSSCG00000000157|ENSSSCG00000007260|ENSSSCG00000025052|ENSSSCG00000029714
anterior/posterior pattern specification	Gene Ontology	GO:0009952	7	53	3.01468e-05	0.00635494	ENSSSCG00000028997|ENSSSCG00000021204|ENSSSCG00000016701|ENSSSCG00000016706|ENSSSCG00000016704|ENSSSCG00000016705|ENSSSCG00000016698
embryonic skeletal system morphogenesis	Gene Ontology	GO:0048704	5	25	7.54136e-05	0.011487	ENSSSCG00000016701|ENSSSCG00000002490|ENSSSCG00000028997|ENSSSCG00000016704|ENSSSCG00000016705
defense response to bacterium	Gene Ontology	GO:0042742	6	42	7.62895e-05	0.011487	ENSSSCG00000005514|ENSSSCG00000017490|ENSSSCG00000007217|ENSSSCG00000021018|ENSSSCG00000007226|ENSSSCG00000006678
transcription, DNA-templated	Gene Ontology	GO:0006351	6	50	0.00018273	0.0240746	ENSSSCG00000007243|ENSSSCG00000007268|ENSSSCG00000028997|ENSSSCG00000007248|ENSSSCG00000006691|ENSSSCG00000027410
meiotic nuclear membrane microtubule tethering complex	Gene Ontology	GO:0034993	3	9	0.000658668	0.0771374	ENSSSCG00000002495|ENSSSCG00000002494|ENSSSCG00000007256
uterus development	Gene Ontology	GO:0060065	3	10	0.000846844	0.0892574	ENSSSCG00000021204|ENSSSCG00000016698|ENSSSCG00000028997
proximal/distal pattern formation	Gene Ontology	GO:0009954	3	14	0.00192644	0.169205	ENSSSCG00000021204|ENSSSCG00000016698|ENSSSCG00000028997
glutathione transferase activity	Gene Ontology	GO:0004364	3	16	0.00268531	0.217717	ENSSSCG00000023467|ENSSSCG00000002627|ENSSSCG00000002623
phosphatidylinositol-4-phosphate binding	Gene Ontology	GO:0070273	3	17	0.0031246	0.223539	ENSSSCG00000021018|ENSSSCG00000017490|ENSSSCG00000005524
positive regulation of transcription by RNA polymerase II	Gene Ontology	GO:0045944	19	620	0.00347846	0.223539	ENSSSCG00000007243|ENSSSCG00000007268|ENSSSCG00000017428|ENSSSCG00000028997|ENSSSCG00000021204|ENSSSCG00000016696|ENSSSCG00000016701|ENSSSCG00000016706|ENSSSCG00000017414|ENSSSCG00000016704|ENSSSCG00000016705|ENSSSCG00000005524|ENSSSCG00000001749|ENSSSCG00000006698|ENSSSCG00000007248|ENSSSCG00000017475|ENSSSCG00000017473|ENSSSCG00000001748|ENSSSCG00000017494
xenobiotic metabolic process	Gene Ontology	GO:0006805	3	18	0.00360547	0.223539	ENSSSCG00000023467|ENSSSCG00000002627|ENSSSCG00000002623
histone deacetylase binding	Gene Ontology	GO:0042826	5	65	0.003948	0.22371	ENSSSCG00000017494|ENSSSCG00000000164|ENSSSCG00000017473|ENSSSCG00000017414|ENSSSCG00000021204
nucleus localization	Gene Ontology	GO:0051647	2	5	0.00445722	0.22371	ENSSSCG00000002495|ENSSSCG00000002494
pyroptosis	Gene Ontology	GO:0070269	2	5	0.00445722	0.22371	ENSSSCG00000021018|ENSSSCG00000017490
tube formation	Gene Ontology	GO:0035148	2	5	0.00445722	0.22371	ENSSSCG00000028225|ENSSSCG00000005524
glutathione metabolic process	Gene Ontology	GO:0006749	3	20	0.00469659	0.225009	ENSSSCG00000023467|ENSSSCG00000002627|ENSSSCG00000002623
metallodipeptidase activity	Gene Ontology	GO:0070573	2	6	0.00588454	0.23855	ENSSSCG00000004870|ENSSSCG00000004869
intestinal epithelial cell differentiation	Gene Ontology	GO:0060575	2	6	0.00588454	0.23855	ENSSSCG00000027410|ENSSSCG00000005021
positive regulation of cytokine production involved in inflammatory response	Gene Ontology	GO:1900017	2	6	0.00588454	0.23855	ENSSSCG00000001748|ENSSSCG00000001749
citrate metabolic process	Gene Ontology	GO:0006101	2	6	0.00588454	0.23855	ENSSSCG00000017421|ENSSSCG00000001756
aging	Gene Ontology	GO:0007568	2	7	0.00749155	0.272279	ENSSSCG00000017433|ENSSSCG00000017464
protein-membrane adaptor activity	Gene Ontology	GO:0043495	2	7	0.00749155	0.272279	ENSSSCG00000007256|ENSSSCG00000006693
cartilage development	Gene Ontology	GO:0051216	3	25	0.00822441	0.288951	ENSSSCG00000001749|ENSSSCG00000006197|ENSSSCG00000016705
nuclear outer membrane	Gene Ontology	GO:0005640	2	8	0.00927261	0.296161	ENSSSCG00000002495|ENSSSCG00000002494
protein localization to membrane	Gene Ontology	GO:0072657	2	8	0.00927261	0.296161	ENSSSCG00000026269|ENSSSCG00000007246
nuclear migration	Gene Ontology	GO:0007097	2	8	0.00927261	0.296161	ENSSSCG00000002495|ENSSSCG00000002494
vascular endothelial growth factor receptor signaling pathway	Gene Ontology	GO:0048010	2	9	0.0112222	0.337948	ENSSSCG00000015650|ENSSSCG00000006197
T cell activation	Gene Ontology	GO:0042110	2	9	0.0112222	0.337948	ENSSSCG00000026269|ENSSSCG00000028258
cellular response to vascular endothelial growth factor stimulus	Gene Ontology	GO:0035924	2	10	0.0133349	0.357568	ENSSSCG00000015650|ENSSSCG00000005524
U2-type catalytic step 1 spliceosome	Gene Ontology	GO:0071006	2	10	0.0133349	0.357568	ENSSSCG00000017477|ENSSSCG00000028509
dipeptidase activity	Gene Ontology	GO:0016805	2	10	0.0133349	0.357568	ENSSSCG00000004870|ENSSSCG00000004869
single fertilization	Gene Ontology	GO:0007338	3	31	0.0140704	0.357568	ENSSSCG00000021204|ENSSSCG00000016698|ENSSSCG00000028997
inflammatory response	Gene Ontology	GO:0006954	6	128	0.0154791	0.357568	ENSSSCG00000015650|ENSSSCG00000001748|ENSSSCG00000001749|ENSSSCG00000002501|ENSSSCG00000005512|ENSSSCG00000017466
DNA binding	Gene Ontology	GO:0003677	11	336	0.0155948	0.357568	ENSSSCG00000005015|ENSSSCG00000017416|ENSSSCG00000016703|ENSSSCG00000000160|ENSSSCG00000016707|ENSSSCG00000016696|ENSSSCG00000007248|ENSSSCG00000016698|ENSSSCG00000006663|ENSSSCG00000017473|ENSSSCG00000005510
positive regulation of microtubule polymerization	Gene Ontology	GO:0031116	2	11	0.0156054	0.357568	ENSSSCG00000007253|ENSSSCG00000005022
middle ear morphogenesis	Gene Ontology	GO:0042474	2	11	0.0156054	0.357568	ENSSSCG00000016706|ENSSSCG00000002490
regulation of stem cell population maintenance	Gene Ontology	GO:2000036	2	11	0.0156054	0.357568	ENSSSCG00000017414|ENSSSCG00000005021
intermediate filament organization	Gene Ontology	GO:0045109	2	11	0.0156054	0.357568	ENSSSCG00000017464|ENSSSCG00000017459
protein localization	Gene Ontology	GO:0008104	3	34	0.0176833	0.380045	ENSSSCG00000017427|ENSSSCG00000005022|ENSSSCG00000017470
-	Gene Ontology	GO:0042535	2	12	0.0180287	0.380045	ENSSSCG00000015650|ENSSSCG00000001748
positive regulation of vascular endothelial growth factor production	Gene Ontology	GO:0010575	2	12	0.0180287	0.380045	ENSSSCG00000006197|ENSSSCG00000005512
hair follicle morphogenesis	Gene Ontology	GO:0031069	2	12	0.0180287	0.380045	ENSSSCG00000017462|ENSSSCG00000017464
negative regulation of NF-kappaB transcription factor activity	Gene Ontology	GO:0032088	3	36	0.0203522	0.380912	ENSSSCG00000005524|ENSSSCG00000001746|ENSSSCG00000016692
spindle midzone	Gene Ontology	GO:0051233	2	13	0.0205996	0.380912	ENSSSCG00000007253|ENSSSCG00000017471
negative regulation of cyclin-dependent protein serine/threonine kinase activity	Gene Ontology	GO:0045736	2	13	0.0205996	0.380912	ENSSSCG00000000156|ENSSSCG00000007264
peripheral nervous system development	Gene Ontology	GO:0007422	2	13	0.0205996	0.380912	ENSSSCG00000022951|ENSSSCG00000017497
motor neuron axon guidance	Gene Ontology	GO:0008045	2	13	0.0205996	0.380912	ENSSSCG00000016706|ENSSSCG00000017497
metanephros development	Gene Ontology	GO:0001656	2	13	0.0205996	0.380912	ENSSSCG00000016698|ENSSSCG00000028297
DNA-binding transcription factor activity, RNA polymerase II-specific	Gene Ontology	GO:0000981	9	262	0.0210532	0.382588	ENSSSCG00000007268|ENSSSCG00000016703|ENSSSCG00000016701|ENSSSCG00000016707|ENSSSCG00000016705|ENSSSCG00000025182|ENSSSCG00000029666|ENSSSCG00000016696|ENSSSCG00000016698
positive regulation of MAPK cascade	Gene Ontology	GO:0043410	3	39	0.0247478	0.386485	ENSSSCG00000017497|ENSSSCG00000017472|ENSSSCG00000015639
nuclear hormone receptor binding	Gene Ontology	GO:0035257	2	15	0.0261648	0.386485	ENSSSCG00000000164|ENSSSCG00000017428
dorsal/ventral pattern formation	Gene Ontology	GO:0009953	2	15	0.0261648	0.386485	ENSSSCG00000016698|ENSSSCG00000016706
protein heterodimerization activity	Gene Ontology	GO:0046982	6	146	0.0268732	0.386485	ENSSSCG00000005015|ENSSSCG00000000156|ENSSSCG00000017464|ENSSSCG00000028522|ENSSSCG00000017497|ENSSSCG00000017473
protein serine/threonine kinase activator activity	Gene Ontology	GO:0043539	2	16	0.0291496	0.386485	ENSSSCG00000002497|ENSSSCG00000002498
regulation of ERK1 and ERK2 cascade	Gene Ontology	GO:0070372	2	16	0.0291496	0.386485	ENSSSCG00000001746|ENSSSCG00000017497
skeletal system development	Gene Ontology	GO:0001501	3	42	0.0296137	0.386485	ENSSSCG00000021204|ENSSSCG00000006696|ENSSSCG00000016704
male gonad development	Gene Ontology	GO:0008584	3	43	0.0313397	0.386485	ENSSSCG00000021204|ENSSSCG00000016698|ENSSSCG00000028997
kinase binding	Gene Ontology	GO:0019900	3	43	0.0313397	0.386485	ENSSSCG00000017471|ENSSSCG00000016692|ENSSSCG00000005022
embryonic forelimb morphogenesis	Gene Ontology	GO:0035115	2	17	0.0322631	0.386485	ENSSSCG00000016698|ENSSSCG00000028997
intercalated disc	Gene Ontology	GO:0014704	2	18	0.0355007	0.386485	ENSSSCG00000006696|ENSSSCG00000017428
response to bacterium	Gene Ontology	GO:0009617	3	46	0.0368272	0.386485	ENSSSCG00000026269|ENSSSCG00000017494|ENSSSCG00000017416
negative regulation of angiogenesis	Gene Ontology	GO:0016525	3	46	0.0368272	0.386485	ENSSSCG00000005524|ENSSSCG00000001749|ENSSSCG00000006197
mitotic spindle	Gene Ontology	GO:0072686	3	46	0.0368272	0.386485	ENSSSCG00000002620|ENSSSCG00000001746|ENSSSCG00000017414
negative regulation of transcription by RNA polymerase II	Gene Ontology	GO:0000122	12	437	0.0380401	0.386485	ENSSSCG00000007252|ENSSSCG00000007268|ENSSSCG00000000164|ENSSSCG00000016701|ENSSSCG00000016706|ENSSSCG00000006663|ENSSSCG00000005524|ENSSSCG00000006689|ENSSSCG00000017475|ENSSSCG00000002490|ENSSSCG00000027410|ENSSSCG00000005510
stem cell differentiation	Gene Ontology	GO:0048863	2	19	0.0388581	0.386485	ENSSSCG00000016701|ENSSSCG00000005510
protein-DNA complex	Gene Ontology	GO:0032993	2	19	0.0388581	0.386485	ENSSSCG00000016698|ENSSSCG00000017428
skin development	Gene Ontology	GO:0043588	2	19	0.0388581	0.386485	ENSSSCG00000006694|ENSSSCG00000017428
centrosome	Gene Ontology	GO:0005813	9	298	0.041811	0.386485	ENSSSCG00000007253|ENSSSCG00000007268|ENSSSCG00000002620|ENSSSCG00000025488|ENSSSCG00000015650|ENSSSCG00000017427|ENSSSCG00000017414|ENSSSCG00000005022|ENSSSCG00000001746
DNA replication origin binding	Gene Ontology	GO:0003688	2	20	0.042331	0.386485	ENSSSCG00000017471|ENSSSCG00000025488
ventricular septum morphogenesis	Gene Ontology	GO:0060412	2	20	0.042331	0.386485	ENSSSCG00000006696|ENSSSCG00000005021
forebrain development	Gene Ontology	GO:0030900	2	20	0.042331	0.386485	ENSSSCG00000007268|ENSSSCG00000002490
positive regulation of interferon-beta production	Gene Ontology	GO:0032728	2	20	0.042331	0.386485	ENSSSCG00000006691|ENSSSCG00000017416
embryonic limb morphogenesis	Gene Ontology	GO:0030326	2	20	0.042331	0.386485	ENSSSCG00000021204|ENSSSCG00000006696
lipopolysaccharide binding	Gene Ontology	GO:0001530	2	20	0.042331	0.386485	ENSSSCG00000007259|ENSSSCG00000007221
regulation of heart rate by cardiac conduction	Gene Ontology	GO:0086091	2	21	0.0459152	0.386485	ENSSSCG00000006696|ENSSSCG00000017428
basal plasma membrane	Gene Ontology	GO:0009925	2	21	0.0459152	0.386485	ENSSSCG00000017497|ENSSSCG00000014255
phosphatidylinositol 3-kinase signaling	Gene Ontology	GO:0014065	2	21	0.0459152	0.386485	ENSSSCG00000006199|ENSSSCG00000017497
peptidase activity	Gene Ontology	GO:0008233	2	21	0.0459152	0.386485	ENSSSCG00000004870|ENSSSCG00000004869
cellular response to DNA damage stimulus	Gene Ontology	GO:0006974	4	87	0.0476654	0.386485	ENSSSCG00000015650|ENSSSCG00000015288|ENSSSCG00000017473|ENSSSCG00000006701
angiogenesis	Gene Ontology	GO:0001525	4	88	0.0492715	0.386485	ENSSSCG00000006696|ENSSSCG00000016701|ENSSSCG00000007244|ENSSSCG00000016705
DNA helicase activity	Gene Ontology	GO:0003678	2	22	0.0496067	0.386485	ENSSSCG00000006701|ENSSSCG00000025488
NADP binding	Gene Ontology	GO:0050661	2	22	0.0496067	0.386485	ENSSSCG00000016695|ENSSSCG00000006702
