# Supplementary material for: Candidate Gene Identification and Genomic Prediction for Key Reproductive Traits in Yorkshire, Landrace, and Duroc Pigs
Source: Animals (Basel). 2026 Mar 24;16(7):999. doi: 10.3390/ani16070999 (PMC13072133; doi:10.3390/ani16070999)
Supplement: Supplementary file 1 [file animals-16-00999-s001.zip › Table S5.xlsx]

## Sheet: Sheet1
Table S5 Functional annotation of candidate genes of reproductive traits in Duroc pigs
#Term	Database	ID	Input number	Background number	P-Value	Corrected P-Value	Input
Acute myeloid leukemia	KEGG PATHWAY	ssc05221	4	56	0.0173498	0.450825	ENSSSCG00000027127|ENSSSCG00000006678|ENSSSCG00000016958|ENSSSCG00000030095
PPAR signaling pathway	KEGG PATHWAY	ssc03320	4	65	0.0274393	0.450825	ENSSSCG00000011250|ENSSSCG00000013513|ENSSSCG00000004234|ENSSSCG00000011477
Nucleotide excision repair	KEGG PATHWAY	ssc03420	3	38	0.0301252	0.450825	ENSSSCG00000028786|ENSSSCG00000008788|ENSSSCG00000016961
Neurotrophin signaling pathway	KEGG PATHWAY	ssc04722	5	103	0.0336952	0.450825	ENSSSCG00000027127|ENSSSCG00000015650|ENSSSCG00000016958|ENSSSCG00000000160|ENSSSCG00000013494
regulation of atrial cardiac muscle cell membrane depolarization	Gene Ontology	GO:0060371	3	5	0.000236207	0.284866	ENSSSCG00000011259|ENSSSCG00000004241|ENSSSCG00000006696
establishment of endothelial intestinal barrier	Gene Ontology	GO:0090557	3	7	0.000493866	0.297801	ENSSSCG00000011251|ENSSSCG00000013491|ENSSSCG00000028612
transcription, DNA-templated	Gene Ontology	GO:0006351	5	50	0.00211857	0.450825	ENSSSCG00000006247|ENSSSCG00000006691|ENSSSCG00000028786|ENSSSCG00000029236|ENSSSCG00000006261
intracellular calcium activated chloride channel activity	Gene Ontology	GO:0005229	3	15	0.00304495	0.450825	ENSSSCG00000006935|ENSSSCG00000006932|ENSSSCG00000006933
palmitoyl-CoA oxidase activity	Gene Ontology	GO:0016401	2	5	0.00542874	0.450825	ENSSSCG00000011250|ENSSSCG00000011477
CD4 receptor binding	Gene Ontology	GO:0042609	2	5	0.00542874	0.450825	ENSSSCG00000011690|ENSSSCG00000001787
plasma membrane phospholipid scrambling	Gene Ontology	GO:0017121	2	5	0.00542874	0.450825	ENSSSCG00000011691|ENSSSCG00000011690
positive regulation of ossification	Gene Ontology	GO:0045778	2	5	0.00542874	0.450825	ENSSSCG00000008649|ENSSSCG00000030095
negative regulation of meiotic cell cycle process involved in oocyte maturation	Gene Ontology	GO:1904145	2	5	0.00542874	0.450825	ENSSSCG00000029326|ENSSSCG00000013481
ventricular septum morphogenesis	Gene Ontology	GO:0060412	3	20	0.00621818	0.450825	ENSSSCG00000008649|ENSSSCG00000006696|ENSSSCG00000015874
GTPase activating protein binding	Gene Ontology	GO:0032794	2	6	0.00715959	0.450825	ENSSSCG00000013481|ENSSSCG00000027550
DNA replication-dependent nucleosome assembly	Gene Ontology	GO:0006335	2	6	0.00715959	0.450825	ENSSSCG00000012056|ENSSSCG00000013509
beta-catenin binding	Gene Ontology	GO:0008013	4	45	0.00867498	0.450825	ENSSSCG00000004241|ENSSSCG00000006256|ENSSSCG00000006698|ENSSSCG00000013481
positive regulation of T cell receptor signaling pathway	Gene Ontology	GO:0050862	2	7	0.00910519	0.450825	ENSSSCG00000023842|ENSSSCG00000026269
activin receptor complex	Gene Ontology	GO:0048179	2	7	0.00910519	0.450825	ENSSSCG00000015874|ENSSSCG00000011257
ankyrin binding	Gene Ontology	GO:0030506	2	7	0.00910519	0.450825	ENSSSCG00000013481|ENSSSCG00000022131
cellular response to hormone stimulus	Gene Ontology	GO:0032870	2	7	0.00910519	0.450825	ENSSSCG00000025434|ENSSSCG00000012002
SUMO ligase activity	Gene Ontology	GO:0061665	2	7	0.00910519	0.450825	ENSSSCG00000022066|ENSSSCG00000006689
phospholipid scramblase activity	Gene Ontology	GO:0017128	2	7	0.00910519	0.450825	ENSSSCG00000011691|ENSSSCG00000011690
positive regulation of stem cell proliferation	Gene Ontology	GO:2000648	2	7	0.00910519	0.450825	ENSSSCG00000008649|ENSSSCG00000004241
heart development	Gene Ontology	GO:0007507	5	73	0.00946742	0.450825	ENSSSCG00000027127|ENSSSCG00000004242|ENSSSCG00000006256|ENSSSCG00000015874|ENSSSCG00000004241
outflow tract morphogenesis	Gene Ontology	GO:0003151	3	24	0.00978351	0.450825	ENSSSCG00000006696|ENSSSCG00000008649|ENSSSCG00000006256
very long-chain fatty acid metabolic process	Gene Ontology	GO:0000038	2	8	0.011258	0.450825	ENSSSCG00000011250|ENSSSCG00000011477
cytosol	Gene Ontology	GO:0005829	42	1758	0.01332	0.450825	ENSSSCG00000027472|ENSSSCG00000001787|ENSSSCG00000004244|ENSSSCG00000011249|ENSSSCG00000000156|ENSSSCG00000000158|ENSSSCG00000016958|ENSSSCG00000006251|ENSSSCG00000002254|ENSSSCG00000002257|ENSSSCG00000027984|ENSSSCG00000014219|ENSSSCG00000012062|ENSSSCG00000025691|ENSSSCG00000015883|ENSSSCG00000005078|ENSSSCG00000004241|ENSSSCG00000025675|ENSSSCG00000006702|ENSSSCG00000021038|ENSSSCG00000011474|…
blood vessel morphogenesis	Gene Ontology	GO:0048514	2	9	0.0136107	0.450825	ENSSSCG00000004241|ENSSSCG00000002254
activin binding	Gene Ontology	GO:0048185	2	9	0.0136107	0.450825	ENSSSCG00000015874|ENSSSCG00000011257
DNA clamp loader activity	Gene Ontology	GO:0003689	2	9	0.0136107	0.450825	ENSSSCG00000008788|ENSSSCG00000016960
T cell activation	Gene Ontology	GO:0042110	2	9	0.0136107	0.450825	ENSSSCG00000026269|ENSSSCG00000028258
in utero embryonic development	Gene Ontology	GO:0001701	6	112	0.0137227	0.450825	ENSSSCG00000004241|ENSSSCG00000006663|ENSSSCG00000000158|ENSSSCG00000013492|ENSSSCG00000029326|ENSSSCG00000015874
spinal cord development	Gene Ontology	GO:0021510	2	10	0.0161562	0.450825	ENSSSCG00000008649|ENSSSCG00000028612
gastrulation with mouth forming second	Gene Ontology	GO:0001702	2	10	0.0161562	0.450825	ENSSSCG00000030150|ENSSSCG00000015874
U2-type catalytic step 1 spliceosome	Gene Ontology	GO:0071006	2	10	0.0161562	0.450825	ENSSSCG00000028509|ENSSSCG00000013499
negative regulation of osteoclast differentiation	Gene Ontology	GO:0045671	2	10	0.0161562	0.450825	ENSSSCG00000016958|ENSSSCG00000006689
neuron migration	Gene Ontology	GO:0001764	4	57	0.0183327	0.450825	ENSSSCG00000022168|ENSSSCG00000014224|ENSSSCG00000002254|ENSSSCG00000004241
trans-Golgi network	Gene Ontology	GO:0005802	5	87	0.0183334	0.450825	ENSSSCG00000004232|ENSSSCG00000012054|ENSSSCG00000026269|ENSSSCG00000006262|ENSSSCG00000013481
cell-cell junction organization	Gene Ontology	GO:0045216	2	11	0.0188874	0.450825	ENSSSCG00000004241|ENSSSCG00000013491
regulation of ventricular cardiac muscle cell membrane repolarization	Gene Ontology	GO:0060307	2	11	0.0188874	0.450825	ENSSSCG00000004241|ENSSSCG00000006696
cellular response to platelet-derived growth factor stimulus	Gene Ontology	GO:0036120	2	11	0.0188874	0.450825	ENSSSCG00000004241|ENSSSCG00000006696
embryonic pattern specification	Gene Ontology	GO:0009880	2	11	0.0188874	0.450825	ENSSSCG00000027179|ENSSSCG00000030095
chromatin remodeling	Gene Ontology	GO:0006338	4	58	0.0193495	0.450825	ENSSSCG00000024570|ENSSSCG00000013507|ENSSSCG00000006701|ENSSSCG00000029236
fatty acid binding	Gene Ontology	GO:0005504	2	12	0.0217976	0.450825	ENSSSCG00000006930|ENSSSCG00000011477
negative regulation of cyclin-dependent protein serine/threonine kinase activity	Gene Ontology	GO:0045736	2	13	0.0248801	0.450825	ENSSSCG00000002254|ENSSSCG00000000156
thyroid gland development	Gene Ontology	GO:0030878	2	13	0.0248801	0.450825	ENSSSCG00000027127|ENSSSCG00000025434
activin receptor signaling pathway	Gene Ontology	GO:0032924	2	13	0.0248801	0.450825	ENSSSCG00000015874|ENSSSCG00000011257
metanephros development	Gene Ontology	GO:0001656	2	13	0.0248801	0.450825	ENSSSCG00000006256|ENSSSCG00000028297
T cell proliferation	Gene Ontology	GO:0042098	2	14	0.0281285	0.450825	ENSSSCG00000004241|ENSSSCG00000013498
synapse assembly	Gene Ontology	GO:0007416	2	14	0.0281285	0.450825	ENSSSCG00000026269|ENSSSCG00000013481
protein tyrosine kinase binding	Gene Ontology	GO:1990782	2	15	0.0315365	0.450825	ENSSSCG00000004241|ENSSSCG00000015874
heart looping	Gene Ontology	GO:0001947	3	40	0.0340519	0.450825	ENSSSCG00000011941|ENSSSCG00000004241|ENSSSCG00000006256
kinesin binding	Gene Ontology	GO:0019894	2	16	0.0350979	0.450825	ENSSSCG00000026269|ENSSSCG00000026754
regulation of metabolic process	Gene Ontology	GO:0019222	2	16	0.0350979	0.450825	ENSSSCG00000004309|ENSSSCG00000013474
positive regulation of axonogenesis	Gene Ontology	GO:0050772	2	16	0.0350979	0.450825	ENSSSCG00000027127|ENSSSCG00000012002
lipid storage	Gene Ontology	GO:0019915	2	16	0.0350979	0.450825	ENSSSCG00000000164|ENSSSCG00000021038
ERK1 and ERK2 cascade	Gene Ontology	GO:0070371	2	17	0.0388068	0.450825	ENSSSCG00000027127|ENSSSCG00000006248
response to insulin	Gene Ontology	GO:0032868	2	17	0.0388068	0.450825	ENSSSCG00000030247|ENSSSCG00000000164
ribonucleoprotein complex	Gene Ontology	GO:1990904	4	73	0.0388283	0.450825	ENSSSCG00000025675|ENSSSCG00000001792|ENSSSCG00000013476|ENSSSCG00000004294
transcription coactivator activity	Gene Ontology	GO:0003713	5	109	0.0410376	0.450825	ENSSSCG00000013507|ENSSSCG00000008649|ENSSSCG00000006256|ENSSSCG00000006698|ENSSSCG00000025691
endonuclease activity	Gene Ontology	GO:0004519	2	18	0.0426574	0.450825	ENSSSCG00000011258|ENSSSCG00000008792
intercalated disc	Gene Ontology	GO:0014704	2	18	0.0426574	0.450825	ENSSSCG00000004241|ENSSSCG00000006696
kinetochore	Gene Ontology	GO:0000776	3	44	0.0426578	0.450825	ENSSSCG00000027147|ENSSSCG00000027984|ENSSSCG00000024665
endoplasmic reticulum-Golgi intermediate compartment	Gene Ontology	GO:0005793	3	45	0.0449637	0.450825	ENSSSCG00000020964|ENSSSCG00000004244|ENSSSCG00000024665
cellular response to growth factor stimulus	Gene Ontology	GO:0071363	2	19	0.046644	0.450825	ENSSSCG00000015874|ENSSSCG00000011257
phosphatidylinositol-3,5-bisphosphate binding	Gene Ontology	GO:0080025	2	19	0.046644	0.450825	ENSSSCG00000004293|ENSSSCG00000004232
protein sumoylation	Gene Ontology	GO:0016925	2	19	0.046644	0.450825	ENSSSCG00000022066|ENSSSCG00000006689
lens development in camera-type eye	Gene Ontology	GO:0002088	2	19	0.046644	0.450825	ENSSSCG00000004241|ENSSSCG00000004242
hematopoietic progenitor cell differentiation	Gene Ontology	GO:0002244	3	46	0.0473304	0.450825	ENSSSCG00000008796|ENSSSCG00000025675|ENSSSCG00000006697
